# Supplementary material for: The anticholinergic medication index and dementia risk: evidence from the UK Biobank and All of Us research program
Source: Age Ageing. 2025 Nov 6;54(11):afaf326. doi: 10.1093/ageing/afaf326 (PMC12596250; doi:10.1093/ageing/afaf326)
Supplement: aa-25-2420-File003_afaf326 [file aa-25-2420-file003_afaf326.zip]

Archive with 1 entries (1 files):
- aa-25-2420-File003_afaf326.csv
