# Supplementary material for: The anticholinergic medication index and dementia risk: evidence from the UK Biobank and All of Us research program
Source: Age Ageing. 2025 Nov 6;54(11):afaf326. doi: 10.1093/ageing/afaf326 (PMC12596250; doi:10.1093/ageing/afaf326)
Supplement: aa-25-2420-File003_afaf326 [file aa-25-2420-file003_afaf326.zip › aa-25-2420-File003_afaf326.csv]

Appendix Table S7. Results of the candidate gene association analysis in the UK Biobank.
#	Gene	Chromosome	SNP	Position	Alelle 1	Allele 2	Sample size	events	MAF	P-value	Pathway	FDR P-value	HR (95% CI)
1	CHRM3	1	rs1594513	240011753	C	A	102267	4463	0.24	4.49E-05	receptor	0.269984484	1.19 (1.09, 1.29)
2	KCNQ5	6	rs34388126	73783789	G	A	102314	4485	0.02	7.12E-05	kcn	0.269984484	1.43 (1.20, 1.71)
3	KCNQ5	6	rs13191699	73554527	G	A	105627	4632	0.03	1.11E-04	kcn	0.280059809	1.42 (1.19, 1.69)
4	RGS17	6	6:153331543_AAACT_A	153331543	A	AAACT	105301	4614	0.02	1.97E-04	signalling	0.373762555	1.35 (1.15, 1.59)
5	LRP4	11	rs112442973	46929295	T	G	104715	4599	0.02	3.17E-04	nmj	0.48072482	1.38 (1.16, 1.64)
6	CHRM5	15	rs111583380	34322816	G	A	104524	4589	0.01	5.16E-04	receptor	0.595391486	1.41 (1.16, 1.71)
7	KCNH3	12	rs150750952	49924184	A	G	103626	4548	0.01	6.19E-04	kcn	0.595391486	1.39 (1.15, 1.69)
8	CHRM3	1	rs493544	239995983	T	C	104372	4576	0.49	6.28E-04	receptor	0.595391486	1.14 (1.06, 1.24)
9	KCNH1	1	rs6540630	211014671	G	A	105627	4632	0.86	7.86E-04	kcn	0.662496432	0.87 (0.80, 0.94)
10	KCNQ5	6	rs185095340	73584080	T	C	105491	4625	0.01	0.001000125	kcn	0.693509911	1.28 (1.10, 1.48)
11	GRK5	10	rs75044513	121139812	C	T	105194	4613	0.1	0.001050014	signalling	0.693509911	1.18 (1.07, 1.31)
12	GRK5	10	rs72835733	121084007	A	G	104903	4602	0.01	0.001097615	signalling	0.693509911	1.49 (1.17, 1.89)
13	RGS9	17	17:63211667_TTTTTG_T	63211667	T	TTTTTG	105423	4626	0.09	0.001293863	signalling	0.742044458	1.21 (1.08, 1.35)
14	KCNH7	2	rs75162577	163235968	G	A	104780	4598	0.01	0.001370169	kcn	0.742044458	1.45 (1.16, 1.83)
15	GRK5	10	rs291972	121103840	C	G	104865	4590	0.13	0.001587605	signalling	0.773362876	1.17 (1.06, 1.29)
16	RGS7	1	rs3011430	241048747	G	C	103189	4538	0.76	0.00206562	signalling	0.773362876	0.88 (0.82, 0.96)
17	KCNQ1	11	rs12804445	2877699	C	A	103623	4545	0.36	0.002127404	kcn	0.773362876	0.88 (0.81, 0.96)
18	KCNC1	11	rs147692648	17749336	T	C	105198	4618	0.02	0.002221993	kcn	0.773362876	1.31 (1.10, 1.56)
19	RGS8	1	rs6678355	182701660	G	A	104370	4571	0.21	0.002265034	signalling	0.773362876	1.14 (1.05, 1.25)
20	RGS5	1	rs55892625	163195925	T	G	104130	4546	0.04	0.002285738	signalling	0.773362876	1.23 (1.08, 1.41)
21	GRK5	10	rs77110191	121146725	A	G	105207	4612	0.07	0.002423433	signalling	0.773362876	1.19 (1.06, 1.33)
22	RGS8	1	rs17511247	182724939	C	T	105627	4632	0.27	0.002543704	signalling	0.773362876	1.13 (1.04, 1.23)
23	KCNH1	1	rs11799806	210842903	G	A	105418	4628	0.04	0.002615481	kcn	0.773362876	1.24 (1.08, 1.43)
24	KCNQ5	6	rs10943058	73436002	T	C	103927	4538	0.07	0.002687997	kcn	0.773362876	0.75 (0.62, 0.90)
25	GRK5	10	rs7893905	121131780	T	C	105581	4629	0.72	0.002797114	signalling	0.773362876	0.90 (0.83, 0.96)
26	CHRM3	1	rs76289665	239981081	T	C	104944	4605	0.02	0.002808722	receptor	0.773362876	1.26 (1.08, 1.46)
27	KCNH1	1	rs113811381	210892866	G	A	105069	4605	0.01	0.002893464	kcn	0.773362876	1.42 (1.13, 1.79)
28	RGS20	8	rs151298313	54823997	T	C	104347	4571	0.02	0.00306228	signalling	0.773362876	1.24 (1.08, 1.43)
29	KCNG4	16	rs138684328	84272040	T	G	104569	4586	0.02	0.003166194	kcn	0.773362876	1.38 (1.12, 1.72)
30	RGS17	6	rs138242605	153330004	G	A	105258	4614	0.03	0.003342059	signalling	0.773362876	1.26 (1.08, 1.47)
31	KCNV2	9	rs77007789	2725699	C	G	105627	4632	0.07	0.003403649	kcn	0.773362876	1.18 (1.06, 1.32)
32	KCNH5	14	rs113264589	63478057	G	A	104447	4575	0.02	0.003485618	kcn	0.773362876	1.36 (1.11, 1.68)
33	KCND2	7	rs149541610	120382323	C	T	105017	4606	0.01	0.00352751	kcn	0.773362876	1.39 (1.12, 1.74)
34	KCND2	7	rs111659710	120208169	T	C	104101	4556	0.05	0.003722238	kcn	0.773362876	1.21 (1.06, 1.37)
35	RGS5	1	rs17361547	163111672	A	T	105515	4625	0.07	0.003833844	signalling	0.773362876	1.18 (1.05, 1.31)
36	KCNQ5	6	rs35581037	73645681	G	C	105043	4610	0.03	0.003858761	kcn	0.773362876	1.31 (1.09, 1.57)
37	KCNH1	1	rs1934631	210915191	C	T	105627	4632	0.94	0.00387861	kcn	0.773362876	0.84 (0.75, 0.95)
38	KCNC1	11	rs144828989	17812435	C	T	104675	4589	0.02	0.003941856	kcn	0.773362876	1.36 (1.10, 1.67)
39	RGS7	1	rs116763395	241163531	T	C	103960	4556	0.02	0.003977994	signalling	0.773362876	1.33 (1.09, 1.61)
40	KCND3	1	rs562938399	112531883	C	A	104472	4581	0.01	0.00429767	kcn	0.7764101	1.36 (1.10, 1.68)
41	KCND3	1	rs11586996	112337783	G	A	103314	4532	0.04	0.004297796	kcn	0.7764101	1.26 (1.07, 1.47)
42	KCNH1	1	rs11119647	211151669	T	C	105562	4627	0.04	0.004373388	kcn	0.7764101	1.20 (1.06, 1.36)
43	KCNQ5	6	rs79889347	73529906	A	G	104194	4561	0.02	0.004441586	kcn	0.7764101	1.34 (1.09, 1.63)
44	KCNC2	12	12:75608353_GTGCCAACACC_G	75608353	G	GTGCCAACACC	105354	4620	0.03	0.004648511	kcn	0.7764101	1.26 (1.07, 1.48)
45	CHRNA1	2	2:175621580_TC_T	175621580	T	TC	103812	4545	0.01	0.004744226	receptor	0.7764101	1.36 (1.10, 1.69)
46	KCNA6	12	rs73048651	4969849	T	G	104665	4593	0.07	0.004765062	kcn	0.7764101	0.76 (0.63, 0.92)
47	RGS19	20	rs148800501	62703020	T	C	104992	4596	0.02	0.004812882	signalling	0.7764101	1.36 (1.10, 1.69)
48	KCNS3	2	rs150298215	18059934	T	A	104525	4583	0.02	0.00535673	kcn	0.846140081	1.26 (1.07, 1.48)
49	KCNH8	3	rs9823217	19340696	G	T	105217	4619	0.06	0.005548739	kcn	0.847778432	0.72 (0.57, 0.91)
50	KCNQ1	11	rs77625359	2616384	C	T	105627	4632	0.04	0.005604279	kcn	0.847778432	1.24 (1.07, 1.45)
51	KCNQ3	8	rs13255429	133343536	A	C	104591	4593	0.5	0.005870189	kcn	0.847778432	0.90 (0.83, 0.97)
52	KCNQ5	6	rs13212511	73669925	G	A	104806	4579	0.04	0.005994937	kcn	0.847778432	1.24 (1.06, 1.44)
53	GRK5	10	rs11198893	121107900	A	G	104489	4574	0.09	0.006275035	signalling	0.847778432	1.17 (1.04, 1.30)
54	RGS8	1	rs7524943	182716456	G	C	103225	4527	0.08	0.006334421	signalling	0.847778432	1.17 (1.05, 1.31)
55	KCNQ1	11	rs72847667	2553323	C	G	105627	4632	0.04	0.006370548	kcn	0.847778432	0.71 (0.55, 0.91)
56	KCNQ5	6	rs79807832	73362341	C	T	105151	4608	0.03	0.006609706	kcn	0.847778432	1.30 (1.08, 1.57)
57	KCNH5	14	rs1475743	63259391	C	G	105045	4603	0.58	0.006617128	kcn	0.847778432	1.10 (1.03, 1.18)
58	GRK5	10	rs12416565	121144195	C	G	104409	4575	0.22	0.006658512	signalling	0.847778432	1.12 (1.03, 1.22)
59	KCNQ3	8	rs190964102	133503330	G	A	105365	4618	0.01	0.006821128	kcn	0.847778432	1.27 (1.07, 1.52)
60	CHRM5	15	rs12592769	34254194	T	C	101964	4448	0.12	0.006865566	receptor	0.847778432	0.82 (0.71, 0.95)
61	RGS8	1	rs146084719	182604748	T	C	104455	4589	0.01	0.006872303	signalling	0.847778432	1.31 (1.08, 1.59)
62	RGS4	1	rs115354513	163039793	A	G	105627	4632	0.02	0.00701404	signalling	0.847778432	0.54 (0.35, 0.85)
63	RGS4	1	rs12402084	163049835	A	G	105299	4614	0.07	0.007044321	signalling	0.847778432	1.16 (1.04, 1.30)
64	KCNQ5	6	rs111467388	73636423	A	G	105627	4632	0.05	0.007550917	kcn	0.88319706	1.18 (1.04, 1.33)
65	KCNH1	1	rs17267227	211017035	C	G	105347	4616	0.03	0.007892708	kcn	0.88319706	1.23 (1.05, 1.43)
66	RGS17	6	rs35138283	153346281	CA	C	104968	4610	0.69	0.008012167	signalling	0.88319706	1.13 (1.03, 1.24)
67	GNA14	9	rs17786081	80169293	G	C	105466	4627	0.05	0.008191489	signalling	0.88319706	1.20 (1.05, 1.38)
68	RGS5	1	rs548757449	163156347	T	C	105127	4604	0.01	0.008266685	signalling	0.88319706	1.32 (1.08, 1.63)
69	KCNQ5	6	rs112549001	73756841	A	G	105586	4631	0.03	0.008389011	kcn	0.88319706	1.21 (1.05, 1.38)
70	RGS7	1	rs585873	241182444	T	C	105627	4632	0.03	0.008519826	signalling	0.88319706	0.68 (0.50, 0.90)
71	KCNH1	1	rs113169352	210874805	A	G	105391	4619	0.01	0.008575706	kcn	0.88319706	1.33 (1.08, 1.65)
72	GRK5	10	rs17095969	121099012	T	C	105592	4631	0.1	0.008652823	signalling	0.88319706	1.15 (1.04, 1.27)
73	KCNH6	17	rs118078121	61604650	A	G	105394	4619	0.02	0.008763157	kcn	0.88319706	1.23 (1.05, 1.44)
74	KCNB2	8	rs7828692	73847455	A	G	105094	4607	0.55	0.008939282	kcn	0.88319706	1.10 (1.02, 1.19)
75	KCNQ5	6	rs2226137	73633001	G	A	104365	4573	0.55	0.009010939	kcn	0.88319706	1.11 (1.03, 1.19)
76	RGS21	1	rs4468146	192326581	C	G	104466	4579	0.01	0.0091743	signalling	0.88319706	1.35 (1.08, 1.70)
77	GRK5	10	rs77272145	121222386	G	C	105627	4632	0.02	0.009247101	signalling	0.88319706	1.23 (1.05, 1.44)
78	RGS9	17	rs75785666	63187800	C	G	104636	4596	0.1	0.00978849	signalling	0.88319706	1.16 (1.04, 1.29)
79	KCNH7	2	rs4667884	163525848	C	T	105627	4632	0.95	0.009871339	kcn	0.88319706	0.84 (0.74, 0.96)
80	CHAT, SLC18A3	10	rs3810946	50815803	G	A	105028	4611	0.08	0.009955789	synthesis, storage	0.88319706	0.78 (0.65, 0.94)
81	RGS10	10	rs113979492	121261543	G	C	105584	4628	0.02	0.010295887	signalling	0.88319706	1.31 (1.07, 1.61)
82	GRK5	10	rs12775857	120973971	G	A	105404	4614	0.01	0.01033122	signalling	0.88319706	1.35 (1.07, 1.69)
83	KCNQ3	8	rs75202805	133314480	T	C	105627	4632	0.05	0.010365545	kcn	0.88319706	1.22 (1.05, 1.42)
84	CHRNB4	15	rs72743168	78935235	T	C	101066	4418	0.06	0.010377815	receptor	0.88319706	1.20 (1.04, 1.38)
85	RGS7	1	rs115623592	241510280	C	T	105627	4632	0.02	0.010506514	signalling	0.88319706	0.50 (0.29, 0.85)
86	KCNQ1	11	rs11023673	2678804	C	T	104283	4584	0.12	0.010587969	kcn	0.88319706	0.83 (0.72, 0.96)
87	KCNB1	20	rs117867984	47975945	G	C	105329	4611	0.02	0.010624454	kcn	0.88319706	1.30 (1.06, 1.59)
88	KCNH5	14	rs1844509	63273158	G	A	105249	4613	0.59	0.010947186	kcn	0.88319706	1.10 (1.02, 1.18)
89	KCNH1	1	rs2047708	211143054	G	T	105500	4627	0.04	0.011028938	kcn	0.88319706	0.71 (0.54, 0.92)
90	KCNA4	11	rs77903009	30043170	C	A	104645	4591	0.06	0.011163654	kcn	0.88319706	0.74 (0.59, 0.93)
91	KCNH6	17	rs141118688	61623351	A	G	105093	4605	0.05	0.011268462	kcn	0.88319706	0.77 (0.62, 0.94)
92	KCNQ1	11	rs142058796	2834916	A	G	104318	4573	0.01	0.011632509	kcn	0.88319706	1.37 (1.07, 1.74)
93	ACHE	7	rs111890028	100484328	T	C	105191	4610	0.03	0.011708101	termination	0.88319706	1.19 (1.04, 1.37)
94	KCNQ1	11	rs11023461	2632430	G	C	103881	4553	0.07	0.011811055	kcn	0.88319706	1.16 (1.03, 1.30)
95	SLC5A7	2	rs10187243	108610814	A	C	102549	4483	0.13	0.011826289	synthesis	0.88319706	1.15 (1.03, 1.28)
96	KCNQ3	8	rs11779326	133348013	A	G	105627	4632	0.42	0.011863196	kcn	0.88319706	0.90 (0.84, 0.98)
97	RGS6	14	rs140930318	72431210	T	C	104823	4598	0.02	0.011957206	signalling	0.88319706	1.30 (1.06, 1.59)
98	KCNQ3	8	rs143558642	133364874	G	C	104993	4598	0.01	0.012178899	kcn	0.88319706	1.29 (1.06, 1.58)
99	RGS5	1	rs115082910	163157980	A	G	105134	4613	0.02	0.012350535	signalling	0.88319706	0.57 (0.37, 0.89)
100	RGS6	14	rs144173744	72915640	G	A	103273	4544	0.02	0.012376408	signalling	0.88319706	0.61 (0.42, 0.90)
101	KCNQ1	11	rs2074200	2816701	G	C	102482	4498	0.21	0.012390178	kcn	0.88319706	1.11 (1.02, 1.21)
102	RGS7	1	rs3856237	241047490	C	A	105591	4632	0.53	0.012452478	signalling	0.88319706	0.92 (0.86, 0.98)
103	KCNQ5	6	rs7755521	73614941	A	G	104330	4568	0.56	0.012529039	kcn	0.88319706	1.10 (1.02, 1.18)
104	RGS6	14	rs78646848	72531624	T	C	105140	4615	0.02	0.012692523	signalling	0.88319706	0.40 (0.19, 0.82)
105	KCNH7	2	rs78656994	163355761	G	A	105627	4632	0.04	0.012856062	kcn	0.88319706	1.21 (1.04, 1.40)
106	KCNC1	11	rs7479607	17749045	A	C	105218	4621	0.98	0.013000398	kcn	0.88319706	0.80 (0.67, 0.95)
107	KCNH8	3	rs142783138	19341069	G	T	105268	4615	0.02	0.013119699	kcn	0.88319706	1.24 (1.05, 1.46)
108	SLC5A7	2	rs13395214	108607194	A	C	105475	4625	0.03	0.013226195	synthesis	0.88319706	0.73 (0.56, 0.94)
109	KCNH5	14	14:63181807_TTA_T	63181807	T	TTA	104138	4576	0.1	0.013245138	kcn	0.88319706	1.15 (1.03, 1.28)
110	CHRNA7	15	rs72715205	32404404	A	G	105627	4632	0.03	0.013390733	receptor	0.88319706	1.23 (1.04, 1.44)
111	KCNH1	1	rs113589024	210842723	G	A	105502	4630	0.02	0.013431115	kcn	0.88319706	1.26 (1.05, 1.51)
112	KCNH5	14	rs12589217	63279958	A	G	105083	4604	0.61	0.013514557	kcn	0.88319706	1.10 (1.02, 1.19)
113	KCNH1	1	rs1393031	211074055	T	C	105627	4632	0.06	0.013578036	kcn	0.88319706	1.16 (1.03, 1.31)
114	RGS16	1	rs550875530	182563386	G	A	100694	4415	0.01	0.013641241	signalling	0.88319706	1.37 (1.07, 1.76)
115	KCNQ1	11	rs72847668	2555962	T	C	105627	4632	0.04	0.013956347	kcn	0.88319706	0.71 (0.54, 0.93)
116	RGS5	1	rs115067664	163220097	T	C	104649	4583	0.02	0.014026402	signalling	0.88319706	0.63 (0.44, 0.91)
117	KCNS3	2	rs16984087	18114783	T	A	104785	4603	0.1	0.014036663	kcn	0.88319706	1.14 (1.03, 1.27)
118	KCNA5	12	rs12810130	5144242	A	G	104680	4597	0.05	0.014188389	kcn	0.88319706	1.19 (1.04, 1.37)
119	RGS5	1	rs55726178	163120238	T	C	104932	4595	0.05	0.01432945	signalling	0.88319706	1.17 (1.03, 1.32)
120	KCNB2	8	rs4412410	73794201	A	G	105627	4632	0.03	0.014332735	kcn	0.88319706	1.22 (1.04, 1.44)
121	KCNQ3	8	rs4520143	133465829	T	C	104282	4577	0.04	0.01437512	kcn	0.88319706	1.22 (1.04, 1.43)
122	RGS7	1	rs2459944	241249436	A	T	105529	4627	0.18	0.014461924	signalling	0.88319706	1.12 (1.02, 1.22)
123	KCNQ1	11	rs9666538	2685876	C	T	100736	4401	0.1	0.014559525	kcn	0.88319706	0.81 (0.69, 0.96)
124	GNA11	19	rs41300624	3124111	A	C	105627	4632	0.02	0.014630724	signalling	0.88319706	0.52 (0.30, 0.88)
125	CHRM3	1	rs141706784	239556562	T	A	105109	4610	0.02	0.014815885	receptor	0.88319706	1.27 (1.05, 1.54)
126	KCNQ1	11	rs35569550	2816047	T	C	105627	4632	0.04	0.014964084	kcn	0.88319706	1.18 (1.03, 1.35)
127	RGS11	16	rs11248925	312635	C	T	105031	4603	0.15	0.014980577	signalling	0.88319706	1.11 (1.02, 1.21)
128	KCNB2	8	rs148881963	73589386	G	A	105184	4608	0.02	0.01506966	kcn	0.88319706	1.35 (1.06, 1.72)
129	RGS7	1	rs4659583	241039522	C	T	101099	4453	0.65	0.015143184	signalling	0.88319706	0.91 (0.84, 0.98)
130	GNA14	9	rs11145486	80183138	C	G	105412	4618	0.54	0.015472072	signalling	0.895177807	1.09 (1.02, 1.18)
131	KCNQ1	11	rs56192161	2854043	A	G	104556	4586	0.06	0.015709607	kcn	0.895177807	0.78 (0.64, 0.96)
132	KCNQ2	20	rs3761131	62104706	A	G	102714	4497	0.29	0.015720957	kcn	0.895177807	1.10 (1.02, 1.19)
133	KCNC1	11	rs66870727	17755040	A	G	104490	4575	0.15	0.016571689	kcn	0.895177807	1.11 (1.02, 1.22)
134	RGS17	6	rs673999	153344786	A	T	105092	4610	0.64	0.016581226	signalling	0.895177807	1.11 (1.02, 1.21)
135	KCNB2	8	rs117420622	73839742	T	A	105205	4614	0.05	0.016640873	kcn	0.895177807	1.20 (1.03, 1.38)
136	RGS6	14	rs74659241	72799119	G	T	103487	4552	0.04	0.016701144	signalling	0.895177807	0.64 (0.44, 0.92)
137	KCND2	7	rs117886806	119973510	A	G	105077	4609	0.02	0.016741019	kcn	0.895177807	1.28 (1.05, 1.57)
138	GNA14	9	rs72730865	80055025	C	T	104291	4587	0.05	0.016772256	signalling	0.895177807	1.18 (1.03, 1.34)
139	RGS6	14	rs72737858	72538769	T	C	104771	4590	0.23	0.016821679	signalling	0.895177807	0.89 (0.81, 0.98)
140	KCND3	1	rs894848	112438818	G	A	102032	4482	0.9	0.016918422	kcn	0.895177807	1.21 (1.03, 1.41)
141	KCNQ3	8	rs141143602	133139034	A	G	104918	4599	0.02	0.017022521	kcn	0.895177807	1.22 (1.04, 1.43)
142	KCNH5	14	rs1810975	63227811	A	C	104391	4573	0.58	0.017207977	kcn	0.895177807	1.09 (1.02, 1.17)
143	KCNH2	7	rs13224371	150678963	A	G	105410	4621	0.01	0.017255982	kcn	0.895177807	1.28 (1.04, 1.57)
144	KCND2	7	rs141491771	120287300	T	A	105341	4619	0.01	0.017261102	kcn	0.895177807	0.25 (0.08, 0.78)
145	RGS5	1	rs56299625	163212198	G	T	105596	4631	0.03	0.017330827	signalling	0.895177807	1.20 (1.03, 1.40)
146	RGS18	1	rs113420883	192156796	C	G	105004	4601	0.02	0.017390153	signalling	0.895177807	1.29 (1.05, 1.58)
147	CHRM2	7	rs28385274	136554858	T	C	104978	4607	0.08	0.017473795	receptor	0.895177807	0.83 (0.71, 0.97)
148	KCNH8	3	rs115269960	19404638	T	G	105535	4626	0.02	0.017898733	kcn	0.89909199	1.22 (1.03, 1.44)
149	RGS7	1	rs10926377	241050576	T	C	105238	4617	0.43	0.017982464	signalling	0.89909199	0.91 (0.85, 0.98)
150	CHRM3	1	rs754284791	239546713	T	TTCTTTCTC	103699	4540	0.96	0.018131298	receptor	0.89909199	0.84 (0.73, 0.97)
151	KCNQ3	8	rs13267466	133339397	C	A	105627	4632	0.18	0.018302825	kcn	0.89909199	1.11 (1.02, 1.21)
152	KCNQ1	11	rs12804875	2872302	T	C	105627	4632	0.29	0.018672171	kcn	0.89909199	0.90 (0.83, 0.98)
153	KCNH1	1	rs111520680	211126029	G	GA	101213	4442	0.13	0.018811668	kcn	0.89909199	0.86 (0.75, 0.97)
154	KCNQ5	6	rs117537335	73593157	G	A	105349	4627	0.02	0.019076732	kcn	0.89909199	1.28 (1.04, 1.58)
155	RGS7	1	rs115771027	241102603	G	T	104300	4576	0.01	0.019190185	signalling	0.89909199	1.29 (1.04, 1.60)
156	RGS5	1	rs41272013	163275122	T	C	105557	4626	0.01	0.019241748	signalling	0.89909199	0.53 (0.32, 0.90)
157	RGS21	1	rs1936670	192331562	A	G	105246	4614	0.02	0.019297432	signalling	0.89909199	1.21 (1.03, 1.43)
158	RGS17	6	rs55959838	153445458	A	T	105255	4620	0.06	0.019401925	signalling	0.89909199	1.17 (1.03, 1.33)
159	CHRM3	1	rs182484614	240029570	A	G	104195	4565	0.02	0.019467217	receptor	0.89909199	1.21 (1.03, 1.42)
160	RGS8	1	rs6670735	182642857	C	T	101835	4471	0.38	0.019634677	signalling	0.89909199	1.08 (1.01, 1.16)
161	KCNQ1	11	rs4930013	2862159	C	A	100990	4437	0.33	0.019808524	kcn	0.89909199	0.91 (0.84, 0.99)
162	KCNA6	12	rs145430195	4932528	TTGGAAATGA	T	105568	4630	0.04	0.019917945	kcn	0.89909199	0.74 (0.57, 0.95)
163	RGS7	1	rs195778	241090153	T	C	101211	4435	0.39	0.019959981	signalling	0.89909199	1.09 (1.01, 1.18)
164	GNA14	9	rs143162393	80141390	C	T	104290	4584	0.03	0.020043336	signalling	0.89909199	1.21 (1.03, 1.41)
165	KCNQ3	8	8:133334293_AAGG_A	133334293	A	AAGG	103428	4529	0.01	0.020058927	kcn	0.89909199	1.38 (1.05, 1.80)
166	GNA14	9	rs72730880	80099765	A	G	104882	4596	0.04	0.020415824	signalling	0.89909199	1.18 (1.03, 1.36)
167	GRK5	10	rs117505014	121056611	T	C	105338	4619	0.03	0.020471419	signalling	0.89909199	1.21 (1.03, 1.41)
168	CHRM5	15	rs139553577	34288187	T	C	104703	4591	0.01	0.020494564	receptor	0.89909199	0.49 (0.26, 0.89)
169	KCND3	1	rs2798331	112383296	C	T	105394	4619	0.91	0.020577582	kcn	0.89909199	1.20 (1.03, 1.40)
170	RGS3	9	rs140906223	116345968	T	C	105627	4632	0.01	0.020582519	signalling	0.89909199	0.46 (0.23, 0.89)
171	KCNH1	1	rs4951503	211265534	A	G	104863	4598	0.1	0.020662472	kcn	0.89909199	0.82 (0.69, 0.97)
172	KCNH1	1	rs75476558	211075931	A	G	103437	4547	0.04	0.020767905	kcn	0.89909199	0.71 (0.54, 0.95)
173	KCNQ3	8	rs117607124	133351697	T	C	103507	4521	0.02	0.020809802	kcn	0.89909199	1.25 (1.03, 1.51)
174	MUSK	9	rs7873260	113450369	A	C	104518	4584	0.22	0.021023535	nmj	0.89909199	1.11 (1.02, 1.21)
175	KCNQ3	8	rs13270169	133288252	T	G	102572	4506	0.04	0.021340049	kcn	0.89909199	0.70 (0.52, 0.95)
176	MUSK	9	rs62574063	113494201	G	T	103308	4549	0.34	0.021347503	nmj	0.89909199	1.09 (1.01, 1.18)
177	CHRNA2	8	rs55726427	27336628	A	G	105130	4617	0.01	0.021605199	receptor	0.89909199	1.28 (1.04, 1.59)
178	KCNH5	14	rs8005419	63215450	A	G	104861	4593	0.34	0.021814847	kcn	0.89909199	1.08 (1.01, 1.16)
179	KCNQ5	6	rs12201500	73911956	A	C	105607	4632	0.14	0.021886679	kcn	0.89909199	1.12 (1.02, 1.23)
180	CHRND, CHRNG	2	rs3791728	233397794	C	G	105285	4611	0.09	0.021901113	receptor	0.89909199	0.82 (0.69, 0.97)
181	RGS1	1	rs2984921	192551624	A	G	105627	4632	0.28	0.021941119	signalling	0.89909199	0.90 (0.83, 0.99)
182	KCNQ3	8	rs16904688	133469651	C	T	103407	4533	0.23	0.021978143	kcn	0.89909199	0.89 (0.81, 0.98)
183	CHRM3	1	rs6677111	239571803	G	A	101970	4478	0.49	0.02211461	receptor	0.89909199	1.10 (1.01, 1.19)
184	RGS6	14	rs75847959	72689936	G	A	105627	4632	0.05	0.022368289	signalling	0.89909199	0.76 (0.60, 0.96)
185	GRK5	10	rs111584720	121129289	A	G	105471	4626	0.02	0.022575226	signalling	0.89909199	1.22 (1.03, 1.46)
186	KCND3	1	rs9429608	112461637	T	C	105469	4623	0.06	0.022687496	kcn	0.89909199	1.17 (1.02, 1.35)
187	CHRM5	15	rs12594950	34275347	A	G	105214	4617	0.07	0.022978215	receptor	0.89909199	0.83 (0.71, 0.98)
188	KCNA3	1	rs113901470	111194181	A	T	103330	4531	0.09	0.023087815	kcn	0.89909199	1.11 (1.01, 1.22)
189	KCNQ5	6	6:73689885_CT_C	73689885	C	CT	102386	4501	0.02	0.023094833	kcn	0.89909199	0.55 (0.33, 0.92)
190	KCNH8	3	rs116324979	19316300	C	T	105098	4607	0.01	0.023100087	kcn	0.89909199	0.54 (0.32, 0.92)
191	CHRM4	11	rs147620858	46405481	A	G	104892	4598	0.01	0.023313563	receptor	0.89909199	1.27 (1.03, 1.55)
192	KCNG1	20	rs6020911	49629479	T	C	104668	4580	0.45	0.023479458	kcn	0.89909199	1.08 (1.01, 1.16)
193	RAPSN	11	rs112261189	47464713	T	C	105479	4626	0.06	0.023496214	nmj	0.89909199	1.15 (1.02, 1.29)
194	KCNH8	3	rs193108283	19544737	G	T	104035	4576	0.08	0.02368532	kcn	0.89909199	0.83 (0.71, 0.98)
195	KCNQ5	6	rs12193344	73473794	G	A	103083	4499	0.13	0.023711474	kcn	0.89909199	0.87 (0.77, 0.98)
196	GRK5	10	rs11198925	121197057	T	C	104896	4607	0.61	0.023814034	signalling	0.89909199	0.92 (0.85, 0.99)
197	CHRM3	1	rs10754671	239632055	C	T	103060	4517	0.55	0.023913073	receptor	0.89909199	1.09 (1.01, 1.17)
198	KCNH6	17	rs80311894	61607440	G	T	104312	4567	0.05	0.02400783	kcn	0.89909199	0.73 (0.55, 0.96)
199	KCNH5	14	rs1586649	63256420	C	T	102227	4477	0.46	0.024077998	kcn	0.89909199	1.09 (1.01, 1.17)
200	RGS7	1	rs4660019	241144613	G	T	104296	4571	0.38	0.024094145	signalling	0.89909199	1.10 (1.01, 1.19)
201	MUSK	9	rs7863328	113430247	T	C	105435	4624	0.16	0.0241097	nmj	0.89909199	1.12 (1.01, 1.23)
202	RGS8	1	rs75281229	182664004	T	C	103497	4532	0.04	0.024469544	signalling	0.89909199	1.18 (1.02, 1.36)
203	KCNA4	11	rs7119849	30048526	A	G	105363	4622	0.15	0.02448305	kcn	0.89909199	0.87 (0.77, 0.98)
204	KCNB1	20	rs111670944	48012461	C	G	104533	4573	0.01	0.024962032	kcn	0.89909199	1.36 (1.04, 1.79)
205	KCNQ1	11	rs4141202	2461890	T	C	101628	4460	0.02	0.024979792	kcn	0.89909199	1.25 (1.03, 1.53)
206	KCNQ3	8	rs116974413	133325007	A	T	105354	4620	0.01	0.025103334	kcn	0.89909199	0.52 (0.30, 0.92)
207	GRK5	10	rs291970	121123633	T	C	105250	4614	0.23	0.025166904	signalling	0.89909199	1.09 (1.01, 1.18)
208	CHRM5	15	rs111748206	34330786	A	C	105565	4630	0.07	0.025204436	receptor	0.89909199	1.16 (1.02, 1.32)
209	KCNQ1	11	rs179408	2527041	G	A	104238	4566	0.02	0.025466125	kcn	0.89909199	0.61 (0.39, 0.94)
210	CHRND	2	rs116445642	233385432	T	C	104802	4585	0.06	0.025639674	receptor	0.89909199	0.78 (0.62, 0.97)
211	CHRM3	1	rs188887798	240088085	A	G	105140	4605	0.02	0.025767561	receptor	0.89909199	1.26 (1.03, 1.54)
212	RGS8	1	rs619132	182706730	C	T	105183	4611	0.59	0.025990104	signalling	0.89909199	0.92 (0.85, 0.99)
213	RGS7	1	rs9428859	241239862	A	G	104250	4577	0.22	0.026152369	signalling	0.89909199	1.11 (1.01, 1.21)
214	KCND3	1	rs143103949	112343696	T	C	104704	4587	0.02	0.026189893	kcn	0.89909199	1.29 (1.03, 1.62)
215	KCNQ3	8	rs76443836	133401962	G	A	104575	4590	0.01	0.026381574	kcn	0.89909199	1.41 (1.04, 1.91)
216	KCNH1	1	rs17016856	210923083	C	A	105484	4625	0.01	0.026563444	kcn	0.89909199	1.26 (1.03, 1.55)
217	KCNQ2	20	rs6122453	62091807	A	C	104587	4574	0.07	0.026570341	kcn	0.89909199	1.14 (1.02, 1.28)
218	KCNS3	2	rs12478861	18108332	A	T	104744	4600	0.11	0.026642388	kcn	0.89909199	1.12 (1.01, 1.23)
219	CHRM5	15	rs73383763	34273986	T	C	103449	4526	0.11	0.026657968	receptor	0.89909199	0.86 (0.75, 0.98)
220	CHRNA9	4	rs73229802	40348222	A	G	105627	4632	0.06	0.026720153	receptor	0.89909199	0.75 (0.59, 0.97)
221	KCNV2	9	rs10812526	2721249	G	A	103255	4537	0.42	0.026734987	kcn	0.89909199	0.92 (0.85, 0.99)
222	RGS10	10	rs141290222	121256371	TTCTC	T	102932	4512	0.91	0.026835091	signalling	0.89909199	1.20 (1.02, 1.41)
223	DOK7	4	rs56266074	3469626	T	C	104989	4599	0.02	0.026902493	nmj	0.89909199	0.64 (0.43, 0.95)
224	KCNH1	1	rs114571644	210920861	T	A	104951	4607	0.01	0.026927456	kcn	0.89909199	0.47 (0.24, 0.92)
225	KCNC3	19	rs7246628	50807720	G	A	102783	4509	0.85	0.027062311	kcn	0.89909199	0.91 (0.83, 0.99)
226	KCNH1	1	rs61848963	211030583	C	T	105376	4624	0.11	0.027234718	kcn	0.89909199	0.86 (0.76, 0.98)
227	AGRN	1	rs13303307	988310	G	A	104320	4556	0.05	0.027303065	nmj	0.89909199	0.78 (0.63, 0.97)
228	KCNQ3	8	rs2673556	133476930	C	G	104232	4578	0.68	0.027350963	kcn	0.89909199	1.09 (1.01, 1.18)
229	RGS6	14	rs140781156	72990107	A	G	103231	4523	0.03	0.027449927	signalling	0.89909199	0.69 (0.49, 0.96)
230	GNAI1	7	rs2523190	79781066	G	C	102374	4479	0.83	0.027634749	signalling	0.89909199	1.13 (1.01, 1.26)
231	KCNQ2	20	rs117927986	62024295	C	T	104494	4581	0.02	0.027740874	kcn	0.89909199	1.23 (1.02, 1.47)
232	CHRNB2	1	rs12125018	154549491	C	G	105116	4605	0.01	0.027753367	receptor	0.89909199	1.34 (1.03, 1.75)
233	AGRN	1	rs2710873	978193	A	G	104544	4589	0.16	0.027840693	nmj	0.89909199	1.10 (1.01, 1.20)
234	GRK5	10	rs72837517	121160831	A	G	105627	4632	0.03	0.027922453	signalling	0.89909199	1.21 (1.02, 1.44)
235	GNA14	9	rs11145462	80143110	A	G	104073	4565	0.53	0.0280046	signalling	0.89909199	1.08 (1.01, 1.16)
236	KCNQ5	6	rs117824647	73761207	A	G	105617	4632	0.02	0.028104036	kcn	0.89909199	1.18 (1.02, 1.38)
237	CHRNA10	11	rs2280134	3681519	C	T	105627	4632	0.67	0.0282988	receptor	0.899868312	0.92 (0.85, 0.99)
238	CHRM2	7	rs7808459	136569044	G	T	101290	4450	0.2	0.028578181	receptor	0.899868312	0.90 (0.81, 0.99)
239	KCNQ5	6	rs118015902	73359104	C	A	105627	4632	0.02	0.028655135	kcn	0.899868312	1.21 (1.02, 1.44)
240	RGS17	6	rs1338073	153402340	A	C	105187	4608	0.04	0.028670481	signalling	0.899868312	1.16 (1.02, 1.32)
241	KCNQ2	20	rs756327882	62083552	C	CAT	101747	4469	0.31	0.028881033	kcn	0.899868312	1.09 (1.01, 1.18)
242	KCNQ1	11	rs34053306	2730922	T	C	101255	4438	0.05	0.029075376	kcn	0.899868312	1.17 (1.02, 1.34)
243	KCNH1	1	rs17016740	210881531	C	G	105548	4627	0.03	0.029096046	kcn	0.899868312	1.19 (1.02, 1.40)
244	KCNH1	1	rs77009512	211181106	A	C	105574	4632	0.03	0.029218183	kcn	0.899868312	0.65 (0.44, 0.96)
245	KCNC2	12	rs735637	75565735	G	T	105627	4632	0.22	0.029262355	kcn	0.899868312	0.89 (0.80, 0.99)
246	RGS6	14	rs72737857	72534848	A	G	104910	4600	0.04	0.029407736	signalling	0.899868312	0.74 (0.56, 0.97)
247	CHRM5	15	rs56743146	34325564	A	G	105428	4622	0.09	0.029448226	receptor	0.899868312	1.13 (1.01, 1.26)
248	KCNH5	14	rs17100217	63159182	G	A	105627	4632	0.12	0.02956046	kcn	0.899868312	1.12 (1.01, 1.25)
249	RGS7	1	rs141373927	241030286	A	T	105065	4603	0.02	0.029812425	signalling	0.899868312	1.20 (1.02, 1.41)
250	KCNQ5	6	rs76808209	73724843	T	C	105627	4632	0.01	0.029994055	kcn	0.899868312	1.25 (1.02, 1.52)
251	RGS6	14	rs77450034	72991089	T	C	101546	4438	0.05	0.030007388	signalling	0.899868312	0.76 (0.60, 0.97)
252	RGS7	1	rs116173245	241154025	C	T	105627	4632	0.04	0.030078009	signalling	0.899868312	0.77 (0.61, 0.97)
253	CHRNA10	11	rs2741863	3698843	A	G	104716	4611	0.7	0.030145945	receptor	0.899868312	0.92 (0.84, 0.99)
254	RGS9	17	rs200622759	63230928	T	TG	104175	4570	0.13	0.031094303	signalling	0.901713318	1.10 (1.01, 1.20)
255	KCNH6	17	rs141880461	61627566	T	C	103349	4536	0.01	0.031354192	kcn	0.901713318	1.27 (1.02, 1.57)
256	RGS7	1	rs757600703	241104106	C	CAG	102018	4478	0.41	0.031533071	signalling	0.901713318	1.09 (1.01, 1.18)
257	KCNA7	19	rs3810186	49573012	T	C	105409	4622	0.21	0.031574081	kcn	0.901713318	0.90 (0.81, 0.99)
258	CHRM2	7	rs138998683	136633930	A	C	104998	4606	0.01	0.031835236	receptor	0.901713318	0.58 (0.35, 0.95)
259	CHRM3	1	rs6429160	239984560	C	G	105501	4623	0.59	0.031968008	receptor	0.901713318	0.92 (0.85, 0.99)
260	KCNC3	19	rs627491	50813263	G	T	102615	4487	0.86	0.032079261	kcn	0.901713318	0.90 (0.82, 0.99)
261	KCNQ4	1	rs2769258	41260168	T	C	102016	4446	0.52	0.032275878	kcn	0.901713318	0.92 (0.85, 0.99)
262	KCNQ5	6	rs139176757	73795310	C	T	105527	4630	0.01	0.032404117	kcn	0.901713318	0.43 (0.20, 0.93)
263	KCNS3	2	rs1585529	18105599	C	T	105521	4623	0.46	0.032419704	kcn	0.901713318	1.09 (1.01, 1.17)
264	KCNQ1	11	rs28730663	2549061	C	G	105048	4598	0.02	0.032430561	kcn	0.901713318	1.28 (1.02, 1.60)
265	KCND2	7	rs141443472	119947856	A	G	103287	4524	0.03	0.032614681	kcn	0.901713318	1.21 (1.02, 1.43)
266	KCNH5	14	rs56212231	63183463	A	G	105627	4632	0.35	0.032689492	kcn	0.901713318	1.08 (1.01, 1.16)
267	KCNQ1	11	rs12284372	2839188	C	T	105192	4613	0.2	0.032726659	kcn	0.901713318	0.90 (0.81, 0.99)
268	MUSK	9	rs3010815	113434178	T	C	105294	4616	0.5	0.032846341	nmj	0.901713318	0.91 (0.84, 0.99)
269	RGS17	6	rs12202555	153320206	T	C	105514	4627	0.12	0.033015922	signalling	0.901713318	1.11 (1.01, 1.22)
270	CHRM2	7	rs73157096	136564898	T	C	104213	4564	0.09	0.033032593	receptor	0.901713318	0.84 (0.71, 0.99)
271	KCNQ1	11	rs146178048	2738598	T	C	103291	4528	0.01	0.033152773	kcn	0.901713318	0.44 (0.21, 0.94)
272	KCNA7	19	rs78945815	49582284	G	A	104150	4575	0.35	0.033317483	kcn	0.901713318	0.92 (0.85, 0.99)
273	GRK5	10	rs34352517	121066815	G	C	104615	4591	0.03	0.033357797	signalling	0.901713318	1.22 (1.02, 1.46)
274	GRK5	10	rs747512248	121092975	C	CAG	105524	4627	0.05	0.033388948	signalling	0.901713318	1.16 (1.01, 1.33)
275	KCNH1	1	rs61829482	210903732	G	A	105627	4632	0.15	0.033549485	kcn	0.901713318	0.89 (0.79, 0.99)
276	KCNQ1	11	rs12292286	2457147	T	C	105586	4632	0.02	0.03380607	kcn	0.901713318	1.39 (1.03, 1.88)
277	KCNS1	20	rs62206427	43719939	G	A	105627	4632	0.04	0.034141427	kcn	0.901713318	1.21 (1.01, 1.43)
278	KCND3	1	rs114908646	112378077	A	G	104981	4606	0.01	0.034175578	kcn	0.901713318	1.20 (1.01, 1.43)
279	CHRM3	1	rs6663570	239568007	G	A	105627	4632	0.54	0.034210338	receptor	0.901713318	1.08 (1.01, 1.17)
280	RGS8	1	rs4651129	182625577	A	C	105529	4629	0.77	0.034536148	signalling	0.901713318	1.11 (1.01, 1.23)
281	KCNG1	20	rs17788960	49618445	A	C	105627	4632	0.03	0.034675154	kcn	0.901713318	1.21 (1.01, 1.44)
282	CHRM3	1	rs144588202	239917071	C	T	104349	4581	0.02	0.034785168	receptor	0.901713318	0.37 (0.15, 0.93)
283	KCNH1	1	rs4951713	211221238	A	T	105305	4621	0.04	0.034934892	kcn	0.901713318	0.71 (0.52, 0.98)
284	RGS17	6	rs12209209	153341841	T	A	104095	4572	0.08	0.035056718	signalling	0.901713318	1.13 (1.01, 1.26)
285	KCNQ1	11	rs11024363	2879647	A	G	103628	4545	0.11	0.035110836	kcn	0.901713318	1.12 (1.01, 1.25)
286	KCNH1	1	rs34677130	211114987	C	T	104479	4591	0.01	0.035128468	kcn	0.901713318	1.37 (1.02, 1.84)
287	KCNS3	2	rs11691181	18117872	T	G	103824	4543	0.05	0.035308782	kcn	0.901713318	0.83 (0.70, 0.99)
288	KCNQ1	11	rs11023545	2650275	G	A	104551	4589	0.09	0.035584084	kcn	0.901713318	0.85 (0.73, 0.99)
289	CHRNE	17	17:4800424_CCCTTCTTT_C	4800424	C	CCCTTCTTT	103109	4515	0.04	0.035602886	receptor	0.901713318	0.74 (0.55, 0.98)
290	CHRM5	15	rs57987098	34329220	A	G	105313	4623	0.05	0.035657084	receptor	0.901713318	1.18 (1.01, 1.37)
291	GNA14	9	rs1048743	80031864	T	C	105627	4632	0.03	0.036025592	signalling	0.901713318	1.18 (1.01, 1.37)
292	KCNH1	1	rs114762692	210874149	G	C	105609	4630	0.02	0.03624428	kcn	0.901713318	1.23 (1.01, 1.49)
293	KCNA6	12	rs34642709	4920767	C	T	105250	4607	0.01	0.036363464	kcn	0.901713318	0.68 (0.47, 0.98)
294	KCNA5	12	rs73036749	5146153	C	G	104800	4594	0.02	0.036386969	kcn	0.901713318	1.27 (1.02, 1.60)
295	KCNQ1	11	rs11522611	2642607	T	C	101136	4427	0.11	0.036651787	kcn	0.901713318	0.86 (0.75, 0.99)
296	KCNH1	1	rs75656303	211214976	T	C	104941	4611	0.03	0.036686542	kcn	0.901713318	1.19 (1.01, 1.40)
297	KCNF1	2	rs114218656	11049406	T	G	105344	4617	0.04	0.036820323	kcn	0.901713318	0.74 (0.56, 0.98)
298	KCNG1	20	rs112748757	49614902	T	G	105627	4632	0.02	0.036829969	kcn	0.901713318	1.26 (1.01, 1.57)
299	KCNA2	1	1:111179195_ACTC_A	111179195	A	ACTC	104767	4594	0.02	0.036866384	kcn	0.901713318	1.20 (1.01, 1.42)
300	KCNH5	14	rs117310011	63491130	C	G	104391	4580	0.01	0.036977876	kcn	0.901713318	1.25 (1.01, 1.54)
301	KCNQ5	6	rs1317537	73649330	C	T	105545	4628	0.48	0.037130865	kcn	0.901713318	0.93 (0.86, 1000)
302	RGS5	1	rs12035879	163142555	A	G	105627	4632	0.41	0.037247947	signalling	0.901713318	1.08 (1000, 1.16)
303	KCNH1	1	rs4245749	211037798	G	C	105069	4604	0.64	0.03728971	kcn	0.901713318	0.93 (0.87, 1000)
304	CHRM3	1	rs625013	240053541	T	C	104734	4591	0.58	0.037447435	receptor	0.901713318	1.09 (1.01, 1.18)
305	LRP4	11	rs185855455	46907085	A	G	104650	4589	0.02	0.037497473	nmj	0.901713318	0.71 (0.51, 0.98)
306	RGS12	4	rs73077111	3294382	G	C	105516	4629	0.09	0.037507909	signalling	0.901713318	0.85 (0.74, 0.99)
307	KCNH1	1	rs12354080	210908164	A	G	105451	4625	0.03	0.037534997	kcn	0.901713318	1.19 (1.01, 1.40)
308	RGS9	17	17:63216128_TCAA_T	63216128	T	TCAA	104946	4605	0.12	0.037567446	signalling	0.901713318	1.13 (1.01, 1.27)
309	KCNA4	11	rs536139548	30040100	AC	A	105368	4622	0.13	0.037618984	kcn	0.901713318	0.87 (0.76, 0.99)
310	KCNB1	20	rs59539109	47980064	T	A	105454	4624	0.1	0.037671106	kcn	0.901713318	1.12 (1.01, 1.25)
311	KCNQ1	11	rs145457113	2753258	G	C	103769	4543	0.02	0.037686219	kcn	0.901713318	1.26 (1.01, 1.57)
312	KCNH1	1	rs7553542	211001866	C	G	104410	4581	0.59	0.037863036	kcn	0.901713318	0.93 (0.87, 1000)
313	KCNA4	11	rs72880538	30040535	G	A	101977	4472	0.05	0.037913328	kcn	0.901713318	1.15 (1.01, 1.32)
314	CHRM3	1	rs671780	240023786	A	G	104590	4594	0.59	0.037944984	receptor	0.901713318	1.09 (1000, 1.18)
315	GRK5	10	rs915393	121074685	A	G	105627	4632	0.06	0.03800331	signalling	0.901713318	0.81 (0.67, 0.99)
316	KCNQ3	8	rs77687167	133254508	A	G	105627	4632	0.02	0.038133199	kcn	0.901713318	1.21 (1.01, 1.44)
317	KCNA6	12	rs113449636	4917330	C	T	104913	4603	0.04	0.038155655	kcn	0.901713318	1.12 (1.01, 1.24)
318	SLC5A7	2	rs200283201	108636980	C	T	104405	4579	0.01	0.03835075	synthesis	0.901713318	1.21 (1.01, 1.44)
319	KCNH5	14	rs10873164	63350815	T	A	103535	4545	0.53	0.038372884	kcn	0.901713318	0.92 (0.86, 1000)
320	KCNH5	14	rs111678585	63323786	T	C	104378	4568	0.05	0.038506018	kcn	0.901713318	1.16 (1.01, 1.34)
321	RGS5	1	rs77540016	163130817	A	G	105627	4632	0.02	0.038550068	signalling	0.901713318	1.22 (1.01, 1.48)
322	KCNH7	2	rs62188199	163293374	T	C	101912	4466	0.06	0.038679206	kcn	0.901713318	0.81 (0.66, 0.99)
323	CHRNA1	2	rs142609209	175619272	A	G	105200	4615	0.01	0.038738959	receptor	0.901713318	1.26 (1.01, 1.57)
324	RGS6	14	rs117006740	72455117	A	G	105179	4614	0.02	0.038764539	signalling	0.901713318	1.24 (1.01, 1.51)
325	KCND3	1	rs142806728	112495736	A	T	105231	4615	0.01	0.038770581	kcn	0.901713318	0.57 (0.33, 0.97)
326	GNAI1	7	rs35290068	79757433	G	C	102692	4491	0.29	0.039018272	signalling	0.904698895	1.08 (1000, 1.16)
327	CHRM3	1	rs34505671	240023865	A	G	104644	4594	0.36	0.039346919	receptor	0.908641382	0.92 (0.84, 1000)
328	RGS7	1	rs785976	241010904	A	T	104798	4597	0.8	0.039427989	signalling	0.908641382	0.92 (0.84, 1000)
329	MUSK	9	rs141645680	113524857	TA	T	103363	4534	0.04	0.039718953	nmj	0.910240999	1.14 (1.01, 1.30)
330	KCNQ3	8	rs62520361	133253737	A	C	103610	4544	0.04	0.039737506	kcn	0.910240999	1.16 (1.01, 1.34)
331	CHRNA4	20	rs139843034	61971204	G	A	104330	4581	0.08	0.039900436	receptor	0.911220192	0.83 (0.70, 0.99)
332	KCNA7	19	rs12973356	49562738	G	C	105028	4609	0.53	0.040297476	kcn	0.916382793	0.92 (0.85, 1000)
333	GNAI1	7	rs113991889	79798772	C	T	105096	4605	0.01	0.040368221	signalling	0.916382793	1.32 (1.01, 1.73)
334	KCNH2	7	rs560156712	150666553	GGGA	G	104393	4585	0.01	0.040490905	kcn	0.916424008	1.22 (1.01, 1.48)
335	CHRM2	7	rs17168883	136699239	C	T	105377	4617	0.02	0.040933453	receptor	0.918130922	1.23 (1.01, 1.50)
336	KCNQ2	20	rs4989188	62100217	A	G	105574	4628	0.06	0.04098763	kcn	0.918130922	1.14 (1.01, 1.29)
337	KCNA10	1	rs78089464	111066022	T	C	105164	4611	0.1	0.041061141	kcn	0.918130922	1.12 (1000, 1.25)
338	KCND3	1	rs11102341	112375366	C	G	104132	4555	0.03	0.041187452	kcn	0.918130922	1.23 (1.01, 1.51)
339	KCNQ5	6	6:73694246_TG_T	73694246	T	TG	102346	4501	0.01	0.041330379	kcn	0.918130922	1.35 (1.01, 1.80)
340	KCNH5	14	rs869834	63177144	C	T	105627	4632	0.43	0.041374297	kcn	0.918130922	0.92 (0.85, 1000)
341	KCNQ3	8	rs2597349	133462576	A	G	102633	4505	0.67	0.041504591	kcn	0.918130922	1.09 (1000, 1.18)
342	KCNQ5	6	rs67211162	73489156	G	C	105627	4632	0.11	0.041535071	kcn	0.918130922	1.12 (1000, 1.26)
343	CHRM3	1	rs12138234	240085940	G	A	105627	4632	0.03	0.041671506	receptor	0.918469071	1.20 (1.01, 1.44)
344	GRK5	10	rs7909370	121209193	C	T	105546	4629	0.13	0.042017984	signalling	0.918901503	1.12 (1000, 1.24)
345	GRK5	10	rs77493148	121206553	G	A	104981	4607	0.11	0.042066759	signalling	0.918901503	1.12 (1000, 1.25)
346	CHRM2	7	rs67684214	136552211	C	T	104846	4604	0.19	0.042109248	receptor	0.918901503	0.90 (0.82, 1000)
347	CHRM3	1	rs602117	240006785	A	G	103681	4548	0.5	0.042190027	receptor	0.918901503	1.08 (1000, 1.17)
348	CHRNB3	8	rs62518216	42579678	T	C	105607	4632	0.03	0.042297102	receptor	0.918901503	1.17 (1.01, 1.37)
349	MUSK	9	rs4336672	113485961	C	A	105627	4632	0.66	0.042563591	nmj	0.920620312	1.09 (1000, 1.18)
350	KCNH6	17	rs74866806	61623718	T	C	105627	4632	0.02	0.042768672	kcn	0.920620312	0.76 (0.58, 0.99)
351	RGS5	1	rs12123999	163192718	C	T	105150	4609	0.09	0.042809656	signalling	0.920620312	0.86 (0.74, 1000)
352	KCNS3	2	rs114088617	18099530	T	C	105270	4617	0.04	0.042861906	kcn	0.920620312	1.15 (1000, 1.33)
353	KCNQ1	11	rs72844278	2791597	T	C	103968	4546	0.04	0.042999515	kcn	0.920967012	0.78 (0.62, 0.99)
354	KCNQ1	11	rs11493163	2643084	G	A	105627	4632	0.18	0.043405364	kcn	0.923430195	0.89 (0.80, 1000)
355	RGS4	1	rs2344671	163040864	A	G	104844	4596	0.13	0.043476199	signalling	0.923430195	0.88 (0.78, 1000)
356	GRK5	10	rs1248077	121139045	A	G	105304	4619	0.96	0.043479897	signalling	0.923430195	0.83 (0.70, 0.99)
357	KCNH5	14	rs116916991	63297418	A	G	104767	4593	0.01	0.043833567	kcn	0.923694688	1.22 (1.01, 1.47)
358	KCNC4	1	rs143084201	110755075	A	G	104201	4564	0.01	0.043995383	kcn	0.923694688	1.28 (1.01, 1.63)
359	GNA14	9	rs2165963	80101153	C	T	104914	4594	0.53	0.044128096	signalling	0.923694688	0.93 (0.86, 1000)
360	KCNH1	1	rs146651206	211074618	A	G	104622	4586	0.01	0.044238444	kcn	0.923694688	0.52 (0.27, 0.98)
361	KCNQ3	8	rs145157290	133436472	T	C	103184	4522	0.02	0.044339926	kcn	0.923694688	1.24 (1.01, 1.52)
362	KCNB2	8	rs144347985	73778854	T	G	105228	4616	0.02	0.044397438	kcn	0.923694688	1.19 (1000, 1.41)
363	CHRM3	1	rs143809024	239844383	G	C	104943	4602	0.02	0.044523037	receptor	0.923694688	1.20 (1000, 1.43)
364	CHRNA4	20	rs6122429	61993206	T	C	102570	4498	0.13	0.044585467	receptor	0.923694688	1.11 (1000, 1.22)
365	KCNA10	1	rs1339700	111071279	A	G	105627	4632	0.28	0.044588797	kcn	0.923694688	1.08 (1000, 1.17)
366	CHRM5	15	rs139940446	34364936	A	G	104212	4574	0.02	0.044756424	receptor	0.92464089	0.69 (0.48, 0.99)
367	CHRM3	1	rs116646922	239916434	A	G	105627	4632	0.01	0.045054439	receptor	0.92688677	1.26 (1.01, 1.57)
368	RGS7	1	rs4451538	241233502	G	C	104742	4594	0.22	0.04510963	signalling	0.92688677	1.09 (1000, 1.20)
369	KCNC2	12	rs716955	75593472	T	A	104803	4597	0.26	0.045552402	kcn	0.927324385	0.91 (0.83, 1000)
370	KCNB2	8	rs545942263	73793522	A	G	104687	4585	0.01	0.045599226	kcn	0.927324385	0.57 (0.32, 0.99)
371	KCNH5	14	rs147093827	63259372	G	A	104997	4601	0.01	0.045698355	kcn	0.927324385	0.64 (0.42, 0.99)
372	RGS7	1	rs111859159	241096424	C	T	102052	4471	0.06	0.04593923	signalling	0.927324385	0.82 (0.67, 1000)
373	CHRNB2	1	rs6680410	154550724	T	C	105369	4626	0.08	0.046051553	receptor	0.927324385	1.14 (1000, 1.31)
374	KCNA2	1	rs140860729	111182865	AGATTGTT	A	101924	4458	0.08	0.046056285	kcn	0.927324385	1.11 (1000, 1.23)
375	KCNC2	12	rs11180370	75510415	C	T	105627	4632	0.1	0.046100109	kcn	0.927324385	0.87 (0.75, 1000)
376	KCNQ5	6	rs35193921	73667352	G	C	105399	4617	0.01	0.046265423	kcn	0.927324385	1.35 (1000, 1.81)
377	KCNH1	1	rs55993725	211028785	A	G	104716	4592	0.38	0.046451218	kcn	0.927324385	0.93 (0.86, 1000)
378	KCNC2	12	rs147291657	75538246	A	G	105057	4604	0.01	0.046456771	kcn	0.927324385	1.29 (1000, 1.65)
379	KCNH8	3	rs7372189	19565433	T	C	105015	4605	0.58	0.046476295	kcn	0.927324385	0.93 (0.86, 1000)
380	KCNH5	14	rs148620321	63344151	A	G	102627	4488	0.02	0.046918277	kcn	0.929447957	0.66 (0.44, 0.99)
381	KCNQ1	11	rs2237877	2766234	A	G	105627	4632	0.13	0.047082163	kcn	0.929447957	0.89 (0.79, 1000)
382	RGS3	9	rs10981804	116280614	T	C	104969	4607	0.04	0.047207635	signalling	0.929447957	1.15 (1000, 1.31)
383	GNA11	19	rs308037	3098245	G	A	103123	4523	0.66	0.047365262	signalling	0.929447957	0.92 (0.85, 1000)
384	CHRM3	1	1:240062698_TAC_T	240062698	T	TAC	104698	4591	0.06	0.047454759	receptor	0.929447957	1.14 (1000, 1.30)
385	KCNA5	12	rs79378776	5163841	A	G	102784	4496	0.01	0.047592861	kcn	0.929447957	1.30 (1000, 1.68)
386	KCND3	1	rs114721683	112486770	G	A	105079	4604	0.02	0.047769213	kcn	0.929447957	0.72 (0.52, 1000)
387	RGS21	1	rs55688138	192330451	G	T	105245	4611	0.22	0.04788445	signalling	0.929447957	1.09 (1000, 1.18)
388	CHRM3	1	rs76768474	239986656	G	C	104377	4565	0.03	0.047979205	receptor	0.929447957	1.17 (1000, 1.37)
389	KCNA7	19	19:49577508_CTTCT_C	49577508	C	CTTCT	101668	4446	0.26	0.047987946	kcn	0.929447957	0.92 (0.84, 1000)
390	GNA14	9	rs118111598	80117967	T	C	105627	4632	0.02	0.048019262	signalling	0.929447957	1.22 (1000, 1.49)
391	KCNQ3	8	rs10956654	133314204	C	G	103944	4558	0.49	0.048053759	kcn	0.929447957	1.08 (1000, 1.16)
392	GNA14	9	rs4744833	80152958	G	A	104220	4571	0.65	0.048512859	signalling	0.92993164	1.08 (1000, 1.17)
393	KCNQ1	11	11:2518018_TTA_T	2518018	T	TTA	103854	4567	0.01	0.048601398	kcn	0.92993164	0.62 (0.39, 1000)
394	CHRM3	1	rs75650419	239632762	G	A	105627	4632	0.02	0.048764311	receptor	0.92993164	1.18 (1000, 1.38)
395	RGS13	1	rs9988488	192599524	G	T	104789	4598	0.02	0.048852492	signalling	0.92993164	0.69 (0.48, 1000)
396	KCNH1	1	rs115061867	211226544	T	C	104984	4604	0.03	0.048907093	kcn	0.92993164	0.77 (0.60, 1000)
397	KCNC3	19	rs57091130	50809465	G	T	104517	4574	0.05	0.048913603	kcn	0.92993164	0.77 (0.60, 1000)
398	CHRM3	1	rs114948025	239584009	T	C	104123	4569	0.01	0.048990711	receptor	0.92993164	0.64 (0.41, 1000)
399	SLC5A7	2	rs563917559	108618142	G	A	105297	4620	0.01	0.049059965	synthesis	0.92993164	1.26 (1000, 1.58)
400	KCNH7	2	rs17786990	163473602	A	T	104205	4574	0.04	0.049290553	kcn	0.9319725	1.17 (1000, 1.37)
401	KCNH1	1	rs61827576	210975534	A	G	104510	4579	0.27	0.049564653	kcn	0.934823872	0.92 (0.84, 1000)
402	KCNQ1	11	rs72847692	2598517	T	G	103663	4528	0.03	0.049715957	kcn	0.935350829	0.75 (0.56, 1000)
403	KCNQ5	6	rs117702298	73551058	G	A	105627	4632	0.02	0.050151087	kcn	0.940768537	1.20 (1000, 1.45)
404	KCNB1	20	rs6019770	47981876	G	A	105627	4632	0.14	0.050301125	kcn	0.940768537	1.10 (1000, 1.22)
405	CHRM3	1	rs1796835	239658863	C	T	101631	4459	0.55	0.050453201	receptor	0.940768537	1.08 (1000, 1.16)
406	CHRNA7	15	rs12916780	32429401	G	A	105627	4632	0.35	0.050500237	receptor	0.940768537	0.92 (0.85, 1000)
407	CHRM3	1	rs6698105	239989590	G	T	105627	4632	0.29	0.050961692	receptor	0.94215966	0.92 (0.84, 1000)
408	KCNB1	20	rs113974524	47989081	G	A	104646	4586	0.03	0.05100653	kcn	0.94215966	0.63 (0.40, 1000)
409	KCNH1	1	rs77060613	211142636	C	A	102919	4505	0.02	0.051269864	kcn	0.94215966	0.59 (0.35, 1000)
410	KCNQ2	20	rs4809560	62067609	A	G	104409	4582	0.06	0.051478722	kcn	0.94215966	1.13 (1000, 1.29)
411	KCND3	1	rs77386332	112393959	A	G	104869	4598	0.03	0.051533692	kcn	0.94215966	0.72 (0.52, 1000)
412	RGS6	14	rs12878303	72698976	A	G	105494	4621	0.1	0.051538223	signalling	0.94215966	0.86 (0.73, 1000)
413	RGS2	1	rs80296019	192790972	T	C	105627	4632	0.08	0.051662819	signalling	0.94215966	1.13 (1000, 1.28)
414	KCNQ5	6	rs12197188	73621620	G	A	105627	4632	0.16	0.05166886	kcn	0.94215966	0.90 (0.80, 1000)
415	CHRM3	1	rs147030723	239609456	C	T	104661	4581	0.05	0.051693276	receptor	0.94215966	1.13 (1000, 1.27)
416	KCND2	7	rs62470463	119921723	A	G	105627	4632	0.04	0.051951519	kcn	0.944507582	1.15 (1000, 1.32)
417	KCNB1	20	rs117031397	48040911	A	G	105327	4618	0.02	0.052071244	kcn	0.944507582	1.17 (1000, 1.38)
418	RGS3	9	rs144998982	116318403	G	T	104350	4573	0.01	0.052525787	signalling	0.946725728	0.51 (0.26, 1.01)
419	RGS19	20	20:62703960_CG_C	62703960	C	CG	105560	4628	0.06	0.052642271	signalling	0.946725728	1.14 (1000, 1.30)
420	KCNG1	20	rs11699706	49613906	G	T	105299	4615	0.46	0.052643844	kcn	0.946725728	0.93 (0.86, 1000)
421	GNA14	9	rs7030947	80141674	A	G	105627	4632	0.66	0.052692991	signalling	0.946725728	1.08 (1000, 1.16)
422	KCNH7	2	rs72871672	163406465	T	C	102808	4530	0.03	0.053059585	kcn	0.948159338	1.23 (1000, 1.51)
423	KCNB2	8	rs17764798	73635534	T	G	105627	4632	0.05	0.05317926	kcn	0.948159338	1.15 (1000, 1.32)
424	KCNH7	2	rs528805152	163312860	A	T	103859	4566	0.01	0.053216644	kcn	0.948159338	1.30 (1000, 1.69)
425	RGS7	1	rs61832478	241159670	C	T	105003	4609	0.05	0.053285576	signalling	0.948159338	1.14 (1000, 1.31)
426	CHRNE	17	rs4790235	4806052	A	C	105627	4632	0.03	0.053452944	receptor	0.948159338	1.19 (1000, 1.43)
427	CHRNA7	15	rs141644291	32349309	GC	G	104068	4563	0.01	0.05361539	receptor	0.948159338	1.37 (1000, 1.89)
428	RGS8	1	rs4652746	182715859	A	G	104730	4592	0.15	0.053648161	signalling	0.948159338	0.89 (0.79, 1000)
429	KCNC3	19	rs183248786	50817381	C	G	104743	4598	0.02	0.054065443	kcn	0.952806684	1.23 (1000, 1.53)
430	KCND3	1	rs115759763	112410809	A	G	105273	4623	0.02	0.054162448	kcn	0.952806684	1.25 (1000, 1.57)
431	KCND2	7	rs117682184	120278240	A	G	105424	4619	0.01	0.054321735	kcn	0.953396739	1.21 (1000, 1.47)
432	RGS6	14	rs56823365	72548704	G	T	105627	4632	0.07	0.05461431	signalling	0.956318002	0.83 (0.68, 1000)
433	RGS6	14	rs59105163	72996982	A	G	105522	4628	0.01	0.054899721	signalling	0.957023321	1.26 (1000, 1.59)
434	KCNH5	14	rs1490027	63279690	G	T	105281	4610	0.33	0.055345226	kcn	0.957023321	1.07 (1000, 1.16)
435	KCNQ3	8	rs6471062	133349540	G	A	103959	4565	0.24	0.055583355	kcn	0.957023321	1.09 (1000, 1.19)
436	KCNQ4	1	rs140563738	41270405	A	G	105829	4629	0.03	0.05569806	kcn	0.957023321	1.20 (1000, 1.46)
437	KCND3	1	rs147765490	112319991	T	C	104863	4592	0.01	0.055795607	kcn	0.957023321	1.29 (0.99, 1.67)
438	KCNQ1	11	rs74048650	2538325	T	C	104720	4598	0.12	0.056133057	kcn	0.957023321	0.88 (0.77, 1000)
439	KCNC3	19	rs599751	50816813	G	A	105627	4632	0.87	0.056300593	kcn	0.957023321	0.90 (0.81, 1000)
440	KCNH2	7	rs41311015	150654248	T	C	104492	4575	0.02	0.056316742	kcn	0.957023321	1.27 (0.99, 1.62)
441	CHRM2	7	rs1364494	136565066	G	C	104233	4574	0.32	0.056384647	receptor	0.957023321	0.92 (0.84, 1000)
442	KCNC4	1	rs115565449	110770863	C	T	105627	4632	0.02	0.056411654	kcn	0.957023321	1.23 (0.99, 1.52)
443	CHRNA7	15	rs150176352	32340410	G	C	105091	4609	0.01	0.056414552	receptor	0.957023321	1.29 (0.99, 1.68)
444	RGS12	4	rs182848434	3450100	A	G	104687	4578	0.01	0.056811277	signalling	0.957023321	1.26 (0.99, 1.61)
445	KCNA10	1	rs535639785	111054549	A	T	104667	4586	0.03	0.05715461	kcn	0.957023321	1.18 (1000, 1.39)
446	RGS7	1	rs77566851	240989701	T	C	104880	4595	0.03	0.057192124	signalling	0.957023321	1.17 (1000, 1.37)
447	RGS16	1	rs1144564	182582890	T	C	104679	4603	0.05	0.057357229	signalling	0.957023321	0.80 (0.63, 1.01)
448	GNA14	9	rs72730886	80117008	A	G	105627	4632	0.02	0.057489112	signalling	0.957023321	1.18 (0.99, 1.40)
449	KCNH7	2	rs77028326	163580550	G	A	105422	4624	0.12	0.057509329	kcn	0.957023321	0.88 (0.78, 1000)
450	RGS7	1	rs75693851	241461844	T	C	105627	4632	0.01	0.057548401	signalling	0.957023321	1.22 (0.99, 1.49)
451	CHRM3	1	rs6694171	239578979	A	G	105627	4632	0.02	0.057903586	receptor	0.957023321	0.70 (0.48, 1.01)
452	RGS8	1	rs111921708	182670998	G	T	104240	4580	0.02	0.05791296	signalling	0.957023321	1.19 (0.99, 1.43)
453	RGS5	1	rs12127711	163274539	A	G	105604	4631	0.06	0.057920869	signalling	0.957023321	0.84 (0.70, 1.01)
454	KCNH1	1	rs12085875	211006816	C	T	103943	4545	0.22	0.057944505	kcn	0.957023321	0.91 (0.82, 1000)
455	KCNA4	11	rs79484066	30039588	A	G	104868	4597	0.01	0.058210929	kcn	0.957023321	1.26 (0.99, 1.60)
456	KCNH5	14	rs116847379	63171940	T	A	103985	4561	0.01	0.058271978	kcn	0.957023321	0.58 (0.33, 1.02)
457	MUSK	9	rs4551442	113484194	C	A	105517	4625	0.43	0.058352306	nmj	0.957023321	1.07 (1000, 1.16)
458	CHRNA7	15	rs151214346	32314948	T	C	104855	4596	0.02	0.05845498	receptor	0.957023321	0.69 (0.47, 1.01)
459	KCNQ4	1	rs12129549	41313397	A	G	105664	4622	0.05	0.058562622	kcn	0.957023321	1.14 (1000, 1.32)
460	KCNH1	1	rs112692711	211170383	G	A	103895	4548	0.16	0.058604896	kcn	0.957023321	0.89 (0.79, 1000)
461	KCNH8	3	rs150400400	19340094	A	T	105337	4619	0.01	0.05886613	kcn	0.957023321	0.61 (0.37, 1.02)
462	RGS5	1	rs2661286	163102478	G	T	104095	4549	0.17	0.059065891	signalling	0.957023321	0.90 (0.80, 1000)
463	KCNH5	14	rs61994854	63267615	A	C	105627	4632	0.02	0.059100122	kcn	0.957023321	1.17 (0.99, 1.38)
464	KCNQ3	8	rs10505596	133436172	T	C	104918	4592	0.03	0.059479051	kcn	0.957023321	1.17 (0.99, 1.37)
465	KCNA2	1	rs111728011	111144414	G	A	101913	4488	0.05	0.059507468	kcn	0.957023321	0.80 (0.64, 1.01)
466	RGS8	1	rs113558376	182711040	C	G	101441	4431	0.45	0.059757149	signalling	0.957023321	1.07 (1000, 1.16)
467	RGS20	8	rs187848307	54770534	G	A	105277	4620	0.01	0.059809331	signalling	0.957023321	0.58 (0.33, 1.02)
468	CHRNG	2	rs13018423	233408283	T	C	104282	4581	0.25	0.059926242	receptor	0.957023321	1.08 (1000, 1.18)
469	KCNQ1	11	rs183089713	2734015	A	G	104767	4596	0.01	0.060001909	kcn	0.957023321	1.24 (0.99, 1.55)
470	CHRNG	2	rs3762528	233396375	C	T	105296	4613	0.07	0.060241828	receptor	0.957023321	0.81 (0.66, 1.01)
471	KCNQ3	8	rs17651980	133137686	T	C	105627	4632	0.01	0.060249157	kcn	0.957023321	1.26 (0.99, 1.59)
472	KCNQ3	8	rs11777255	133476634	A	G	105566	4628	0.25	0.060609896	kcn	0.957023321	0.92 (0.84, 1000)
473	RGS6	14	14:72846749_AGATGTGAAGAACACTCACT_A	72846749	A	AGATGTGAAGAACACTCACT	103244	4528	0.02	0.060695839	signalling	0.957023321	1.22 (0.99, 1.50)
474	KCNQ5	6	rs144378708	73466323	T	A	103597	4548	0.02	0.060770291	kcn	0.957023321	0.67 (0.44, 1.02)
475	GRK5	10	rs186083165	120962057	C	T	102998	4515	0.01	0.061105657	signalling	0.957023321	1.26 (0.99, 1.59)
476	KCNB1	20	rs78066098	48109002	G	A	105627	4632	0.04	0.06123246	kcn	0.957023321	0.81 (0.65, 1.01)
477	RGS7	1	rs75614728	241513421	G	A	104259	4577	0.03	0.061482228	signalling	0.957023321	0.74 (0.54, 1.01)
478	RGS7	1	rs763469891	241469957	A	AATAC	103472	4540	0.28	0.061782727	signalling	0.957023321	0.91 (0.83, 1000)
479	KCNH8	3	rs62279461	19278637	G	A	105627	4632	0.03	0.061833991	kcn	0.957023321	1.17 (0.99, 1.37)
480	CHRM2	7	rs7808355	136666090	G	A	103555	4538	0.17	0.061862988	receptor	0.957023321	1.09 (1000, 1.20)
481	RGS4	1	rs61812782	163045745	C	A	101937	4452	0.05	0.061943954	signalling	0.957023321	1.14 (0.99, 1.30)
482	KCNH5	14	rs117812335	63368692	C	G	105489	4620	0.01	0.062128801	kcn	0.957023321	1.18 (0.99, 1.41)
483	CHRM3	1	rs1578180	239982638	A	G	103598	4553	0.19	0.062248007	receptor	0.957023321	1.09 (1000, 1.19)
484	KCNH7	2	rs17330228	163558122	T	C	105571	4627	0.05	0.062396535	kcn	0.957023321	0.83 (0.68, 1.01)
485	GNA14	9	rs1772921	80196839	T	G	105122	4615	0.67	0.062529461	signalling	0.957023321	1.08 (1000, 1.16)
486	CHRM5	15	rs112101955	34361508	A	C	105449	4625	0.04	0.062567459	receptor	0.957023321	1.18 (0.99, 1.40)
487	RGS5	1	rs4656391	163276396	G	A	105577	4630	0.5	0.062661859	signalling	0.957023321	0.93 (0.87, 1000)
488	RGS6	14	rs77508316	72409791	A	G	105627	4632	0.01	0.063400692	signalling	0.957023321	0.66 (0.43, 1.02)
489	GNA14	9	rs72730875	80075012	A	G	105250	4618	0.04	0.063430899	signalling	0.957023321	1.15 (0.99, 1.32)
490	CHRNA4	20	rs6122427	61972906	G	A	103049	4500	0.23	0.063485631	receptor	0.957023321	0.91 (0.81, 1.01)
491	KCNQ5	6	6:73742558_CA_C	73742558	C	CA	105195	4615	0.2	0.063614459	kcn	0.957023321	0.91 (0.83, 1.01)
492	GRK5	10	rs10749321	121207961	T	C	100888	4439	0.46	0.063662712	signalling	0.957023321	0.93 (0.87, 1000)
493	KCNB2	8	rs200578218	73627069	A	C	105055	4609	0.02	0.063767599	kcn	0.957023321	1.20 (0.99, 1.47)
494	KCNC4	1	rs35727640	110770265	G	A	105627	4632	0.05	0.064007965	kcn	0.957023321	1.14 (0.99, 1.32)
495	RGS7	1	rs147026046	241432309	T	A	105345	4618	0.01	0.064177451	signalling	0.957023321	1.22 (0.99, 1.51)
496	MUSK	9	rs150398315	113484978	GA	G	104189	4567	0.19	0.06434342	nmj	0.957023321	0.90 (0.81, 1.01)
497	RGS5	1	rs3010372	163294628	C	T	105596	4631	0.96	0.064359387	signalling	0.957023321	1.25 (0.99, 1.60)
498	KCNA6	12	rs41276714	4921467	A	G	104902	4599	0.01	0.064387874	kcn	0.957023321	0.51 (0.25, 1.04)
499	RGS7	1	rs77832172	241159454	C	T	104118	4557	0.01	0.064598021	signalling	0.957023321	1.26 (0.99, 1.60)
500	MUSK	9	rs190622560	113441712	T	C	104904	4595	0.01	0.064610815	nmj	0.957023321	1.21 (0.99, 1.49)
501	RGS6	14	rs145436293	72961490	T	C	102983	4511	0.01	0.064611517	signalling	0.957023321	0.58 (0.32, 1.03)
502	KCND2	7	rs80118554	120283346	G	A	103667	4547	0.04	0.064839458	kcn	0.957023321	0.77 (0.59, 1.02)
503	CHRM3	1	rs7548324	239587512	C	T	104329	4576	0.32	0.065083813	receptor	0.957023321	1.08 (1000, 1.18)
504	KCNH8	3	rs58411951	19392576	A	G	105141	4616	0.08	0.065407427	kcn	0.957023321	0.84 (0.69, 1.01)
505	KCNA2	1	rs2821551	111178949	T	A	103722	4536	0.91	0.065599467	kcn	0.957023321	1.16 (0.99, 1.36)
506	KCND3	1	rs80011617	112493045	A	G	105135	4614	0.02	0.065654219	kcn	0.957023321	1.21 (0.99, 1.47)
507	KCNV1	8	rs7012869	110983150	T	G	105485	4623	0.02	0.066011508	kcn	0.957023321	0.75 (0.55, 1.02)
508	CHRM3	1	rs149774914	239954473	T	C	104706	4585	0.02	0.066046483	receptor	0.957023321	1.21 (0.99, 1.49)
509	MUSK	9	rs75971124	113450241	T	A	105269	4613	0.17	0.066242874	nmj	0.957023321	0.90 (0.81, 1.01)
510	KCNH7	2	rs72873559	163477186	T	G	105627	4632	0.08	0.066344238	kcn	0.957023321	0.84 (0.70, 1.01)
511	KCNQ5	6	rs17798693	73529361	T	C	104584	4574	0.05	0.066353256	kcn	0.957023321	0.83 (0.68, 1.01)
512	KCNH7	2	rs147873391	163518653	T	G	104791	4594	0.01	0.066479302	kcn	0.957023321	1.22 (0.99, 1.52)
513	KCNQ1	11	rs140718439	2860956	G	A	105083	4602	0.02	0.066828576	kcn	0.957023321	0.68 (0.45, 1.03)
514	MUSK	9	rs146764984	113577425	A	G	105151	4616	0.03	0.067051241	nmj	0.957023321	1.23 (0.99, 1.53)
515	RGS5	1	rs10494393	163190971	T	G	104999	4602	0.05	0.067057804	signalling	0.957023321	0.83 (0.68, 1.01)
516	GRK5	10	rs79574944	121177555	T	C	105397	4617	0.03	0.06765564	signalling	0.957023321	1.18 (0.99, 1.42)
517	CHAT	10	rs2377875	50840661	C	A	105627	4632	0.99	0.067958404	synthesis	0.957023321	1.58 (0.97, 2.59)
518	RGS7	1	rs191735	241078810	C	A	105450	4623	0.59	0.068135739	signalling	0.957023321	1.07 (0.99, 1.16)
519	RGS12	4	rs56201512	3338926	A	C	104490	4578	0.04	0.068256825	signalling	0.957023321	1.17 (0.99, 1.37)
520	KCNC2	12	rs12424549	75513772	G	A	105077	4602	0.06	0.068455887	kcn	0.957023321	0.82 (0.66, 1.02)
521	KCNQ5	6	rs7770802	73593308	A	G	105596	4631	0.52	0.068464265	kcn	0.957023321	1.07 (0.99, 1.15)
522	RGS6	14	rs183728818	72666451	C	T	104743	4595	0.01	0.068606189	signalling	0.957023321	1.25 (0.98, 1.59)
523	KCNH1	1	rs79204591	210919922	A	T	104081	4561	0.02	0.068631727	kcn	0.957023321	1.28 (0.98, 1.67)
524	KCNQ1	11	rs118075011	2811178	G	C	105241	4612	0.02	0.068684671	kcn	0.957023321	0.64 (0.39, 1.04)
525	GRK5	10	rs17098898	121202855	A	G	105547	4629	0.01	0.069058943	signalling	0.957023321	1.27 (0.98, 1.64)
526	KCNQ1	11	rs145357021	2575147	G	A	104240	4566	0.02	0.069269839	kcn	0.957023321	1.23 (0.98, 1.53)
527	RGS18	1	rs76725983	192125460	C	A	104068	4569	0.05	0.069553026	signalling	0.957023321	1.13 (0.99, 1.29)
528	CHRNA6	8	rs62515872	42601302	G	A	105617	4632	0.04	0.069573329	receptor	0.957023321	1.15 (0.99, 1.33)
529	RGS11	16	rs2685126	324052	G	A	105627	4632	0.63	0.069625781	signalling	0.957023321	0.93 (0.86, 1.01)
530	RGS6	14	rs8003626	72722178	T	C	105627	4632	0.04	0.069907291	signalling	0.957023321	1.17 (0.99, 1.38)
531	KCNB2	8	rs7821791	73534687	C	G	105445	4624	0.16	0.069973229	kcn	0.957023321	0.90 (0.81, 1.01)
532	KCNH7	2	rs145534975	163474015	G	A	104381	4579	0.01	0.070196906	kcn	0.957023321	1.28 (0.98, 1.67)
533	RGS5	1	rs2036699	163260429	C	T	105608	4632	0.3	0.070247068	signalling	0.957023321	0.92 (0.85, 1.01)
534	KCND3	1	rs116790786	112517145	C	G	105051	4609	0.02	0.070391357	kcn	0.957023321	0.71 (0.49, 1.03)
535	KCNG4	16	rs146900739	84244897	C	G	103590	4542	0.01	0.070403086	kcn	0.957023321	1.26 (0.98, 1.62)
536	CHAT, SLC18A3	10	rs77758906	50820370	T	C	102326	4473	0.01	0.070625086	synthesis, storage	0.957023321	1.18 (0.99, 1.40)
537	CHRM3	1	rs7533041	239925001	A	G	105627	4632	0.02	0.070771187	receptor	0.957023321	1.20 (0.98, 1.46)
538	RGS8	1	rs112043515	182708925	A	G	105321	4622	0.02	0.070842839	signalling	0.957023321	0.77 (0.57, 1.02)
539	KCND2	7	rs145195942	120370382	A	G	105347	4616	0.01	0.070978598	kcn	0.957023321	1.34 (0.98, 1.85)
540	KCND3	1	rs12119298	112538363	A	C	104741	4588	0.04	0.071159938	kcn	0.957023321	0.79 (0.62, 1.02)
541	KCNH5	14	rs191179231	63464733	C	A	104694	4582	0.02	0.071354306	kcn	0.957023321	0.73 (0.52, 1.03)
542	GNAQ	9	rs80227131	80632975	C	T	105627	4632	0.04	0.071370745	signalling	0.957023321	1.14 (0.99, 1.31)
543	RGS7	1	rs78084335	241098494	A	G	104773	4594	0.05	0.071393618	signalling	0.957023321	0.84 (0.70, 1.02)
544	KCNQ1	11	rs145010689	2874838	T	C	104908	4593	0.01	0.071454426	kcn	0.957023321	0.60 (0.34, 1.05)
545	KCNB2	8	rs17187471	73743302	T	C	105627	4632	0.02	0.072016305	kcn	0.957023321	1.19 (0.98, 1.45)
546	KCNH1	1	rs17016720	210879389	A	G	104904	4595	0.04	0.072392369	kcn	0.957023321	0.80 (0.63, 1.02)
547	KCNQ2	20	rs13039070	62086466	T	C	103989	4542	0.22	0.072443064	kcn	0.957023321	1.08 (0.99, 1.18)
548	CHRNA4	20	rs6011757	61965976	A	G	104383	4580	0.66	0.07295076	receptor	0.957023321	1.08 (0.99, 1.17)
549	GNA14	9	rs1547190	80075134	T	C	105215	4615	0.55	0.073202385	signalling	0.957023321	0.93 (0.87, 1.01)
550	KCNQ4	1	rs11208958	41276073	T	C	106203	4646	0.18	0.073288985	kcn	0.957023321	0.89 (0.79, 1.01)
551	KCNQ3	8	rs117184948	133378002	T	C	103872	4555	0.02	0.073432723	kcn	0.957023321	0.67 (0.43, 1.04)
552	KCNA4	11	rs117773360	30048043	C	G	104563	4578	0.03	0.073501869	kcn	0.957023321	1.17 (0.98, 1.40)
553	CHRM3	1	rs62634805	239851989	G	A	105130	4609	0.02	0.073556613	receptor	0.957023321	1.19 (0.98, 1.43)
554	KCNQ3	8	rs72721072	133457194	C	T	105627	4632	0.02	0.073778423	kcn	0.957023321	1.22 (0.98, 1.51)
555	KCNH7	2	rs17786007	163404883	T	G	105627	4632	0.07	0.074055246	kcn	0.957023321	0.84 (0.70, 1.02)
556	RGS3	9	rs187264760	116282831	G	T	105221	4616	0.09	0.074084678	signalling	0.957023321	0.86 (0.74, 1.01)
557	KCNQ3	8	rs62520369	133315127	A	G	105627	4632	0.14	0.074300026	kcn	0.957023321	1.09 (0.99, 1.20)
558	KCNH5	14	rs7142035	63206802	T	C	105528	4630	0.43	0.074533691	kcn	0.957023321	1.06 (0.99, 1.14)
559	GRK5	10	rs11198878	121082846	C	A	105511	4626	0.04	0.07460455	signalling	0.957023321	1.14 (0.99, 1.33)
560	KCNQ1	11	rs12793690	2460817	G	A	101144	4439	0.02	0.0746375	kcn	0.957023321	1.17 (0.98, 1.40)
561	CHRNA7	15	rs117126238	32369110	T	C	104925	4603	0.03	0.074717692	receptor	0.957023321	1.17 (0.98, 1.39)
562	KCNC4	1	rs713344	110786660	T	C	104041	4554	0.32	0.075039089	kcn	0.957023321	1.07 (0.99, 1.16)
563	KCNH1	1	rs1770213	210950720	C	T	105431	4625	0.19	0.075286599	kcn	0.957023321	1.08 (0.99, 1.18)
564	KCNQ3	8	rs10108720	133318264	A	G	104853	4600	0.2	0.075347688	kcn	0.957023321	0.91 (0.82, 1.01)
565	GNA14	9	9:80080429_CTAGGAG_C	80080429	C	CTAGGAG	104694	4582	0.01	0.075441257	signalling	0.957023321	0.66 (0.42, 1.04)
566	KCNH2	7	rs73167627	150662423	A	G	105382	4622	0.03	0.075470514	kcn	0.957023321	1.22 (0.98, 1.51)
567	KCNQ1	11	rs129074	2734125	A	G	103173	4530	0.42	0.075479245	kcn	0.957023321	0.93 (0.86, 1.01)
568	KCNB2	8	rs765266984	73469640	A	ACTTTT	104625	4595	0.69	0.075567754	kcn	0.957023321	0.93 (0.86, 1.01)
569	KCNA2	1	rs75343368	111161360	A	G	102017	4481	0.09	0.075611629	kcn	0.957023321	1.12 (0.99, 1.28)
570	CHRM3	1	1:239944117_TTG_T	239944117	T	TTG	105042	4606	0.79	0.07570584	receptor	0.957023321	0.93 (0.85, 1.01)
571	KCNH1	1	rs34201960	210841869	G	A	104844	4607	0.11	0.076061334	kcn	0.957023321	1.10 (0.99, 1.21)
572	ACHE	7	rs55754661	100503300	A	G	105549	4625	0.02	0.076126174	termination	0.957023321	0.73 (0.51, 1.03)
573	RGS10	10	rs10886506	121280219	G	A	101963	4471	0.36	0.076506867	signalling	0.957023321	0.93 (0.86, 1.01)
574	CHAT	10	rs59995362	50878222	TA	T	104607	4590	0.03	0.076553393	synthesis	0.957023321	1.17 (0.98, 1.40)
575	KCNV1	8	rs7838142	110972264	A	G	105046	4608	0.03	0.076632989	kcn	0.957023321	1.18 (0.98, 1.42)
576	KCND3	1	rs17676578	112510591	T	C	105186	4604	0.01	0.07688898	kcn	0.957023321	1.31 (0.97, 1.77)
577	GNA14	9	rs139896980	80160934	T	C	104158	4575	0.01	0.077203909	signalling	0.957023321	1.25 (0.98, 1.59)
578	CHRM3	1	rs6698111	239610620	A	G	103944	4557	0.35	0.077212782	receptor	0.957023321	1.07 (0.99, 1.16)
579	KCNA2	1	rs188372176	111153599	T	C	104311	4583	0.01	0.077231941	kcn	0.957023321	1.24 (0.98, 1.57)
580	KCND2	7	rs6950268	120031057	A	T	105075	4606	0.97	0.077361809	kcn	0.957023321	1.30 (0.97, 1.75)
581	KCNF1	2	rs77305335	11045295	A	G	104197	4575	0.07	0.077690893	kcn	0.957023321	1.12 (0.99, 1.28)
582	RGS21	1	1:192323884_GAAC_G	192323884	G	GAAC	105133	4605	0.04	0.077708499	signalling	0.957023321	1.12 (0.99, 1.28)
583	RGS7	1	rs79841513	241516189	C	T	100836	4420	0.24	0.077913635	signalling	0.957023321	0.92 (0.84, 1.01)
584	CHRM5	15	rs7165892	34304945	A	G	105470	4621	0.09	0.078105916	receptor	0.957023321	1.11 (0.99, 1.25)
585	KCNH1	1	rs12731316	211091234	T	A	103620	4545	0.07	0.078123358	kcn	0.957023321	1.11 (0.99, 1.26)
586	KCNH8	3	rs148562132	19354889	G	T	103451	4548	0.02	0.078156756	kcn	0.957023321	1.22 (0.98, 1.51)
587	CHRM3	1	rs202157937	239787508	T	A	102865	4506	0.26	0.078575573	receptor	0.957023321	0.92 (0.85, 1.01)
588	KCNC2	12	rs148923222	75575788	C	A	103824	4534	0.02	0.078699807	kcn	0.957023321	1.24 (0.98, 1.57)
589	GRK5	10	rs117918638	121218641	T	C	105627	4632	0.02	0.078718763	signalling	0.957023321	0.62 (0.36, 1.06)
590	KCNQ1	11	rs151215	2681072	G	A	104005	4551	0.24	0.07885243	kcn	0.957023321	0.92 (0.84, 1.01)
591	GNA14	9	rs146471709	80136911	A	G	105496	4625	0.06	0.07892218	signalling	0.957023321	1.13 (0.99, 1.29)
592	KCNQ1	11	rs75429592	2736394	T	C	104426	4579	0.09	0.079006133	kcn	0.957023321	1.10 (0.99, 1.23)
593	KCNC2	12	rs74347185	75543807	A	G	105627	4632	0.05	0.079388008	kcn	0.957023321	0.83 (0.68, 1.02)
594	KCNA6	12	rs17177571	4950287	A	G	105450	4625	0.06	0.079468976	kcn	0.957023321	1.11 (0.99, 1.24)
595	KCNQ2	20	rs569827513	62030371	C	G	100413	4408	0.01	0.079643838	kcn	0.957023321	1.24 (0.98, 1.57)
596	CHRNA2	8	rs2280376	27317762	A	G	104403	4583	0.26	0.079657931	receptor	0.957023321	0.92 (0.85, 1.01)
597	KCNQ3	8	rs117780325	133489766	T	A	104537	4590	0.01	0.079759857	kcn	0.957023321	0.59 (0.33, 1.06)
598	KCNB1	20	rs117854993	48047879	C	T	105627	4632	0.04	0.079933348	kcn	0.957023321	0.80 (0.62, 1.03)
599	KCNQ1	11	rs11024017	2785145	G	A	105627	4632	0.17	0.079954351	kcn	0.957023321	1.09 (0.99, 1.19)
600	KCNH1	1	1:211036579_CAG_C	211036579	C	CAG	105162	4616	0.02	0.080070806	kcn	0.957023321	1.18 (0.98, 1.42)
601	KCNH5	14	rs7161467	63220051	T	C	105519	4628	0.3	0.080097226	kcn	0.957023321	1.07 (0.99, 1.14)
602	KCND2	7	rs117315555	120065962	T	C	104556	4585	0.03	0.08029709	kcn	0.957023321	0.77 (0.58, 1.03)
603	KCNQ3	8	rs148870817	133466130	T	C	104473	4584	0.02	0.080477059	kcn	0.957023321	0.76 (0.56, 1.03)
604	KCNQ2	20	rs11699830	62066954	A	G	102211	4466	0.24	0.080821699	kcn	0.957023321	1.08 (0.99, 1.18)
605	KCNQ5	6	rs2179952	73441216	T	A	103260	4521	0.27	0.08087988	kcn	0.957023321	0.93 (0.85, 1.01)
606	KCNQ3	8	rs190013368	133310582	A	G	104896	4593	0.01	0.08090101	kcn	0.957023321	0.65 (0.40, 1.06)
607	KCNH5	14	rs150940306	63442811	T	G	104580	4589	0.02	0.080954544	kcn	0.957023321	0.57 (0.31, 1.07)
608	MUSK	9	rs62571376	113518234	G	A	103928	4579	0.34	0.080990347	nmj	0.957023321	1.07 (0.99, 1.15)
609	KCNB1	20	rs117075651	48055229	T	C	105627	4632	0.01	0.081140542	kcn	0.957023321	1.16 (0.98, 1.38)
610	CHAT	10	rs118179551	50876924	A	G	105627	4632	0.01	0.081264964	synthesis	0.957023321	1.24 (0.97, 1.58)
611	KCNB2	8	rs79583270	73845565	T	C	103472	4538	0.04	0.081333695	kcn	0.957023321	1.13 (0.98, 1.30)
612	KCNQ1	11	rs108961	2757985	T	C	101710	4459	0.44	0.08150276	kcn	0.957023321	1.07 (0.99, 1.15)
613	RGS7	1	rs6682084	241135110	A	C	105272	4618	0.45	0.081615809	signalling	0.957023321	1.07 (0.99, 1.16)
614	KCNA2	1	rs2640504	111173886	A	G	105028	4603	0.89	0.081721759	kcn	0.957023321	0.91 (0.82, 1.01)
615	KCNQ5	6	rs117233848	73367869	T	C	102710	4491	0.03	0.081739784	kcn	0.957023321	0.77 (0.58, 1.03)
616	RGS5	1	rs76071656	163110581	C	T	105627	4632	0.03	0.081782642	signalling	0.957023321	0.78 (0.58, 1.03)
617	KCNH1	1	rs11119583	210903194	C	A	105140	4613	0.77	0.081818176	kcn	0.957023321	0.93 (0.85, 1.01)
618	CHRM2	7	rs35345724	136627956	G	A	104813	4593	0.1	0.081819549	receptor	0.957023321	0.88 (0.76, 1.02)
619	KCNQ1	11	rs74393603	2578255	A	G	105627	4632	0.08	0.08208236	kcn	0.957023321	1.11 (0.99, 1.25)
620	RGS6	14	rs77707992	72489998	T	C	104095	4567	0.03	0.082123097	signalling	0.957023321	0.75 (0.54, 1.04)
621	KCNH1	1	1:211196490_AAATAAATAAATAAATT_A	211196490	A	AAATAAATAAATAAATT	102385	4498	0.07	0.082468425	kcn	0.957023321	0.86 (0.72, 1.02)
622	KCNV1	8	rs147545645	110976611	G	A	102773	4501	0.03	0.082611234	kcn	0.957023321	1.17 (0.98, 1.41)
623	KCNH8	3	rs78736039	19559150	G	C	104983	4596	0.02	0.082728802	kcn	0.957023321	0.77 (0.58, 1.03)
624	CHRM3	1	rs4659553	240029711	C	A	103612	4544	0.45	0.08298192	receptor	0.957023321	0.93 (0.87, 1.01)
625	KCNH1	1	rs116449585	211109026	T	C	104661	4591	0.02	0.083093861	kcn	0.957023321	0.67 (0.43, 1.05)
626	GRK5	10	rs34884447	121220138	T	C	104161	4557	0.01	0.083174618	signalling	0.957023321	1.24 (0.97, 1.58)
627	GRK5	10	rs2420621	121193871	G	A	104550	4581	0.52	0.083200893	signalling	0.957023321	0.93 (0.87, 1.01)
628	KCNQ3	8	rs17656880	133310237	C	T	105627	4632	0.06	0.083304402	kcn	0.957023321	0.85 (0.70, 1.02)
629	KCNH1	1	rs80132336	211088440	A	G	104922	4598	0.02	0.083413997	kcn	0.957023321	1.20 (0.98, 1.48)
630	KCNH2	7	rs41313080	150652360	T	C	105422	4624	0.01	0.083734227	kcn	0.957023321	1.21 (0.97, 1.50)
631	RAPSN	11	rs7103835	47461693	A	G	105360	4618	0.31	0.083829078	nmj	0.957023321	0.93 (0.85, 1.01)
632	KCNG1	20	20:49624070_TG_T	49624070	T	TG	105288	4619	0.05	0.08403937	kcn	0.957023321	1.15 (0.98, 1.34)
633	RGS8	1	rs2494379	182674525	T	A	105527	4627	0.99	0.08424432	signalling	0.957023321	1.41 (0.95, 2.09)
634	KCND3	1	rs1318670	112377643	A	G	105627	4632	0.61	0.084306206	kcn	0.957023321	1.07 (0.99, 1.16)
635	RGS6	14	rs75788095	72635313	C	T	105627	4632	0.03	0.084325984	signalling	0.957023321	0.82 (0.65, 1.03)
636	RGS17	6	rs184875891	153336849	T	C	105285	4613	0.01	0.084327844	signalling	0.957023321	0.68 (0.43, 1.05)
637	RGS7	1	1:241140093_CATCT_C	241140093	C	CATCT	103679	4544	0.52	0.084739303	signalling	0.957023321	0.93 (0.86, 1.01)
638	KCNQ1	11	rs183897004	2815343	T	C	103896	4551	0.01	0.084936071	kcn	0.957023321	0.72 (0.50, 1.05)
639	GRK5	10	rs11198905	121153108	T	C	104559	4581	0.24	0.084999013	signalling	0.957023321	0.92 (0.83, 1.01)
640	KCNH1	1	rs12133228	211253564	A	C	105100	4607	0.01	0.085073467	kcn	0.957023321	1.23 (0.97, 1.55)
641	CHRM3	1	rs6429136	239554520	C	T	104584	4585	0.1	0.085094352	receptor	0.957023321	1.10 (0.99, 1.24)
642	KCNH8	3	rs12485979	19407103	T	C	105474	4626	0.11	0.085108803	kcn	0.957023321	1.10 (0.99, 1.23)
643	GRK5	10	rs7076813	121181167	G	A	104670	4589	0.74	0.085655291	signalling	0.957023321	0.92 (0.84, 1.01)
644	CHRNE	17	rs151065271	4814962	T	C	102347	4485	0.02	0.085762603	receptor	0.957023321	1.16 (0.98, 1.38)
645	CHRNA10	11	rs12295219	3698734	C	G	103675	4548	0.14	0.085802981	receptor	0.957023321	0.89 (0.79, 1.02)
646	KCNQ1	11	rs139636176	2792882	G	T	105464	4620	0.01	0.085914159	kcn	0.957023321	1.19 (0.98, 1.45)
647	RGS4	1	rs2661279	163030330	C	T	101570	4435	0.34	0.086020119	signalling	0.957023321	1.07 (0.99, 1.15)
648	RGS9	17	rs16960381	63123532	T	C	105627	4632	0.16	0.086227572	signalling	0.957023321	1.09 (0.99, 1.19)
649	CHRM5	15	rs522397	34350913	G	A	105534	4628	0.68	0.086365134	receptor	0.957023321	1.07 (0.99, 1.17)
650	KCNF1	2	rs73184550	11044382	G	C	105401	4626	0.08	0.086378258	kcn	0.957023321	0.86 (0.73, 1.02)
651	RGS7	1	rs261810	241053627	A	G	104446	4587	0.4	0.086426435	signalling	0.957023321	0.93 (0.86, 1.01)
652	KCNQ4	1	rs1327887	41243428	G	A	103722	4550	0.4	0.086617148	kcn	0.957023321	0.94 (0.87, 1.01)
653	SLC5A7	2	rs79496535	108612023	T	C	103889	4569	0.02	0.086821478	synthesis	0.957023321	0.68 (0.44, 1.06)
654	KCNH1	1	rs540071213	210909675	T	G	104984	4602	0.03	0.086978154	kcn	0.957023321	0.74 (0.52, 1.05)
655	KCNH1	1	rs17016821	210914471	A	G	105627	4632	0.36	0.087075512	kcn	0.957023321	0.93 (0.85, 1.01)
656	KCNH1	1	rs4245747	211032194	A	G	105164	4608	0.43	0.087188793	kcn	0.957023321	0.94 (0.87, 1.01)
657	RGS6	14	rs146726847	72761774	T	C	104424	4579	0.09	0.087633979	signalling	0.957023321	0.88 (0.76, 1.02)
658	KCNQ3	8	rs750530080	133371406	A	ATAACTTGACAGTT	104987	4599	0.09	0.087714725	kcn	0.957023321	0.88 (0.77, 1.02)
659	GRK5	10	rs751528062	121144216	G	GA	103093	4521	0.5	0.087754909	signalling	0.957023321	0.94 (0.87, 1.01)
660	GNA14	9	rs894824	80184155	C	T	103925	4549	0.47	0.087991195	signalling	0.957023321	1.06 (0.99, 1.14)
661	KCND3	1	rs765316	112362268	A	G	104425	4585	0.02	0.088321329	kcn	0.957023321	0.75 (0.54, 1.04)
662	KCNH5	14	rs1255504	63423687	A	G	101210	4428	0.54	0.088374788	kcn	0.957023321	1.07 (0.99, 1.15)
663	GRK5	10	rs61876096	121178862	T	C	105627	4632	0.24	0.088474565	signalling	0.957023321	0.93 (0.85, 1.01)
664	KCNH1	1	rs10863876	211242360	C	T	104344	4594	0.43	0.088716902	kcn	0.957023321	1.07 (0.99, 1.16)
665	GRK5	10	rs79074659	121204157	A	G	105627	4632	0.03	0.088867825	signalling	0.957023321	0.70 (0.46, 1.06)
666	GNA14	9	rs961595	80187194	T	C	105056	4606	0.72	0.089034934	signalling	0.957023321	1.07 (0.99, 1.16)
667	KCNB2	8	rs142406084	73689125	G	A	104790	4602	0.02	0.08943274	kcn	0.957023321	1.27 (0.96, 1.67)
668	KCNH1	1	rs4951684	211081891	T	C	103307	4546	0.1	0.089445878	kcn	0.957023321	0.89 (0.77, 1.02)
669	RGS7	1	rs569270890	241308452	A	G	103275	4537	0.02	0.08962086	signalling	0.957023321	0.69 (0.45, 1.06)
670	KCNH1	1	rs79889143	211180651	T	C	105577	4632	0.02	0.089720467	kcn	0.957023321	0.62 (0.36, 1.08)
671	GNAQ	9	rs190593229	80621872	C	G	105432	4617	0.02	0.090113606	signalling	0.957023321	1.19 (0.97, 1.46)
672	KCNQ1	11	rs234853	2850828	A	G	105511	4626	0.74	0.090237372	kcn	0.957023321	1.08 (0.99, 1.18)
673	CHRNA2	8	rs35505579	27337045	T	A	105131	4610	0.1	0.090319291	receptor	0.957023321	1.09 (0.99, 1.21)
674	KCNH1	1	rs150986220	211037597	G	C	105161	4607	0.01	0.090414025	kcn	0.957023321	0.49 (0.22, 1.12)
675	KCNH7	2	rs139704038	163522793	T	C	105138	4612	0.03	0.090569602	kcn	0.957023321	0.79 (0.61, 1.04)
676	KCNC1	11	rs3858513	17754900	C	T	102491	4484	0.78	0.090852753	kcn	0.957023321	0.93 (0.85, 1.01)
677	GNA11	19	rs74962673	3126723	C	A	105216	4615	0.01	0.090963522	signalling	0.957023321	1.22 (0.97, 1.53)
678	KCND2	7	rs17347747	120206740	T	C	105558	4630	0.08	0.090993367	kcn	0.957023321	0.89 (0.78, 1.02)
679	GNA14	9	rs10781448	80177554	T	C	104417	4572	0.4	0.0910972	signalling	0.957023321	1.07 (0.99, 1.15)
680	GNA14	9	rs28519606	80074337	G	A	104277	4566	0.21	0.091137606	signalling	0.957023321	0.92 (0.84, 1.01)
681	RGS16	1	rs149664901	182574775	C	G	104241	4570	0.01	0.091251226	signalling	0.957023321	0.62 (0.35, 1.08)
682	GNA11	19	rs78788223	3098287	T	C	103805	4537	0.03	0.09135176	signalling	0.957023321	0.81 (0.63, 1.04)
683	KCNQ1	11	rs201954335	2831679	CTTTTTT	C	102445	4495	0.02	0.091358599	kcn	0.957023321	0.57 (0.30, 1.09)
684	KCNH1	1	rs146748190	211150054	A	G	103052	4501	0.01	0.091900006	kcn	0.957023321	0.64 (0.38, 1.08)
685	RGS7	1	rs139391872	241505610	T	C	104619	4591	0.01	0.09200121	signalling	0.957023321	1.23 (0.97, 1.58)
686	KCNA7	19	rs62127894	49561942	C	T	105627	4632	0.34	0.092159144	kcn	0.957023321	0.93 (0.85, 1.01)
687	KCNQ3	8	rs77927141	133319375	C	T	105376	4623	0.02	0.092181932	kcn	0.957023321	0.77 (0.57, 1.04)
688	CHRM3	1	rs10802764	239581417	T	C	103809	4557	0.43	0.092182032	receptor	0.957023321	0.93 (0.86, 1.01)
689	KCNQ1	11	rs72847656	2541172	G	A	103636	4555	0.07	0.092254247	kcn	0.957023321	0.85 (0.70, 1.03)
690	KCNQ4	1	rs72661523	41306920	T	C	106203	4646	0.07	0.092293526	kcn	0.957023321	1.10 (0.98, 1.24)
691	KCNA6	12	rs188833580	4952597	T	C	104935	4601	0.03	0.092597047	kcn	0.957023321	0.77 (0.57, 1.04)
692	KCNH1	1	rs1777257	210958191	C	T	105294	4620	0.35	0.092803389	kcn	0.957023321	1.06 (0.99, 1.14)
693	RGS7	1	rs143728272	241518304	C	T	104216	4566	0.01	0.092822422	signalling	0.957023321	1.26 (0.96, 1.65)
694	KCNC2	12	rs117367966	75498009	C	T	105627	4632	0.01	0.092851634	kcn	0.957023321	0.70 (0.46, 1.06)
695	RGS12	4	rs3129326	3386817	T	A	102476	4489	0.13	0.092875609	signalling	0.957023321	0.89 (0.77, 1.02)
696	RGS7	1	rs78819605	241265009	G	A	105627	4632	0.02	0.092919115	signalling	0.957023321	0.76 (0.55, 1.05)
697	KCND2	7	rs189294397	120079238	T	C	103028	4510	0.01	0.093060274	kcn	0.957023321	1.27 (0.96, 1.68)
698	KCNQ4	1	rs61610330	41262018	T	C	105238	4598	0.33	0.093060815	kcn	0.957023321	1.08 (0.99, 1.17)
699	KCNQ1	11	rs141284849	2595856	A	G	105024	4606	0.01	0.093092086	kcn	0.957023321	0.58 (0.31, 1.10)
700	CHRM3	1	rs77920166	239922457	T	G	104133	4558	0.02	0.093122193	receptor	0.957023321	1.18 (0.97, 1.44)
701	CHRNA2	8	rs735421	27319292	G	A	103433	4532	0.31	0.093127943	receptor	0.957023321	0.93 (0.86, 1.01)
702	GRK5	10	rs115592286	121214025	T	C	102924	4516	0.04	0.093183816	signalling	0.957023321	0.81 (0.63, 1.04)
703	SLC5A7	2	rs10199155	108610208	A	T	105108	4610	0.04	0.093252255	synthesis	0.957023321	0.82 (0.66, 1.03)
704	MUSK	9	rs76475323	113504046	T	C	105627	4632	0.03	0.093344236	nmj	0.957023321	0.80 (0.62, 1.04)
705	KCNV2	9	rs57109373	2729989	A	T	104500	4588	0.11	0.093390051	kcn	0.957023321	0.89 (0.77, 1.02)
706	MUSK	9	9:113559572_CA_C	113559572	C	CA	105340	4625	0.45	0.093400868	nmj	0.957023321	1.07 (0.99, 1.15)
707	RGS12	4	rs181016127	3291013	T	C	104204	4565	0.01	0.093416858	signalling	0.957023321	1.21 (0.97, 1.50)
708	KCNQ1	11	rs800340	2458393	A	T	105627	4632	0.97	0.093431686	kcn	0.957023321	1.41 (0.94, 2.11)
709	KCNQ1	11	rs736609	2538580	T	C	104090	4552	0.62	0.093623722	kcn	0.957023321	1.07 (0.99, 1.16)
710	KCNH1	1	rs17267269	211094864	G	C	104585	4593	0.02	0.093636077	kcn	0.957023321	0.73 (0.50, 1.06)
711	CHRND	2	rs2741299	233388813	G	T	103824	4535	0.81	0.093784315	receptor	0.957023321	1.10 (0.98, 1.23)
712	RGS6	14	rs60376099	73032711	G	C	103070	4530	0.08	0.093844407	signalling	0.957023321	1.11 (0.98, 1.26)
713	KCNB2	8	rs1384103	73852753	G	A	105051	4606	0.65	0.094150157	kcn	0.957023321	1.07 (0.99, 1.16)
714	KCNH7	2	rs116266568	163376468	C	T	104635	4589	0.02	0.094375326	kcn	0.957023321	1.18 (0.97, 1.44)
715	CHRNA2	8	rs79608631	27311125	T	C	105081	4610	0.07	0.094441612	receptor	0.957023321	1.09 (0.98, 1.21)
716	RGS7	1	rs146362600	241507355	C	A	104136	4562	0.02	0.094526597	signalling	0.957023321	0.77 (0.57, 1.04)
717	CHRM5	15	rs6495434	34281080	A	C	101599	4450	0.25	0.094773105	receptor	0.957023321	0.92 (0.84, 1.01)
718	GRK5	10	rs75994835	121071974	T	C	105264	4613	0.04	0.09494546	signalling	0.957023321	1.14 (0.98, 1.32)
719	KCNQ1	11	rs142026308	2795874	C	G	104762	4591	0.01	0.095056823	kcn	0.957023321	1.21 (0.97, 1.50)
720	KCNA4	11	rs527966407	30022361	T	G	104106	4566	0.01	0.095112169	kcn	0.957023321	0.56 (0.29, 1.10)
721	AGRN	1	rs111893801	956327	T	C	102727	4492	0.05	0.09515419	nmj	0.957023321	1.14 (0.98, 1.32)
722	KCNQ4	1	rs2149033	41261072	T	C	105318	4603	0.37	0.095276003	kcn	0.957023321	1.07 (0.99, 1.17)
723	KCNB1	20	rs118099131	48097234	A	G	103512	4540	0.04	0.095324618	kcn	0.957023321	1.16 (0.97, 1.38)
724	KCNA3	1	rs114139872	111210634	C	T	104618	4581	0.02	0.095428523	kcn	0.957023321	0.77 (0.57, 1.05)
725	RGS6	14	rs17105032	72434531	T	G	105627	4632	0.05	0.095911849	signalling	0.957023321	1.12 (0.98, 1.28)
726	KCND2	7	rs111297917	120130643	G	A	105627	4632	0.05	0.095937582	kcn	0.957023321	0.84 (0.68, 1.03)
727	KCNQ1	11	rs234879	2817358	G	A	105627	4632	0.56	0.096039636	kcn	0.957023321	1.06 (0.99, 1.14)
728	KCNQ5	6	rs9446749	73468638	T	A	105553	4627	0.16	0.096099452	kcn	0.957023321	0.91 (0.82, 1.02)
729	CHRM5	15	rs61196776	34316819	T	C	105609	4632	0.07	0.096148381	receptor	0.957023321	1.12 (0.98, 1.28)
730	KCNH8	3	rs144650358	19355648	A	T	104772	4595	0.01	0.096164847	kcn	0.957023321	0.71 (0.47, 1.06)
731	CHRNA1	2	rs115666327	175636428	T	C	105627	4632	0.04	0.09632596	receptor	0.957023321	0.82 (0.65, 1.04)
732	RGS10	10	rs61874695	121294557	A	G	105627	4632	0.05	0.096327912	signalling	0.957023321	0.83 (0.66, 1.03)
733	KCND3	1	rs114016679	112451469	C	G	104297	4569	0.02	0.096575948	kcn	0.957023321	1.17 (0.97, 1.41)
734	KCNQ5	6	rs71573560	73387763	T	G	103910	4570	0.02	0.096670104	kcn	0.957023321	1.19 (0.97, 1.46)
735	CHRM3	1	rs77704136	239583380	G	T	105246	4611	0.04	0.096673634	receptor	0.957023321	1.14 (0.98, 1.33)
736	KCNQ1	11	rs151291	2774839	G	A	104626	4592	0.33	0.096804485	kcn	0.957023321	1.07 (0.99, 1.16)
737	GNAI1	7	rs10250578	79761913	G	A	105627	4632	0.16	0.09684854	signalling	0.957023321	0.92 (0.82, 1.02)
738	GNA14	9	rs11145426	80059966	A	G	105502	4623	0.12	0.096852521	signalling	0.957023321	0.90 (0.79, 1.02)
739	KCNH1	1	rs17260725	210904137	G	A	105190	4615	0.29	0.096901493	kcn	0.957023321	0.93 (0.85, 1.01)
740	RGS7	1	rs261861	241095576	C	T	105627	4632	0.5	0.096951676	signalling	0.957023321	1.06 (0.99, 1.14)
741	KCNH1	1	rs11119607	210984147	A	C	104053	4558	0.66	0.096984709	kcn	0.957023321	0.94 (0.87, 1.01)
742	RGS12	4	rs115188744	3330756	T	C	105627	4632	0.02	0.097061858	signalling	0.957023321	1.17 (0.97, 1.41)
743	RGS6	14	rs79903779	72902533	G	C	105627	4632	0.02	0.097392534	signalling	0.957023321	1.22 (0.96, 1.54)
744	RGS3	9	rs146747925	116313945	G	A	104875	4595	0.02	0.097409993	signalling	0.957023321	1.22 (0.96, 1.55)
745	KCNQ1	11	rs142181737	2540137	A	G	105175	4607	0.02	0.09753375	kcn	0.957023321	1.19 (0.97, 1.46)
746	RGS7	1	rs4660026	241209840	A	G	105292	4619	0.23	0.097587538	signalling	0.957023321	1.08 (0.99, 1.18)
747	SLC5A7	2	rs76389530	108635834	T	A	105066	4607	0.01	0.097826693	synthesis	0.957023321	0.69 (0.44, 1.07)
748	RGS17	6	rs2144356	153366955	C	G	105565	4628	0.04	0.097886896	signalling	0.957023321	1.14 (0.98, 1.34)
749	CHRM3	1	rs114892569	240046858	G	A	104203	4568	0.05	0.098019248	receptor	0.957023321	1.14 (0.98, 1.34)
750	KCNH1	1	1:211155587_ATT_A	211155587	A	ATT	105308	4617	0.08	0.098061438	kcn	0.957023321	0.87 (0.75, 1.03)
751	KCNC1	11	rs75881448	17805706	C	G	101564	4449	0.06	0.098067032	kcn	0.957023321	1.13 (0.98, 1.32)
752	KCNH1	1	rs115808692	210911778	A	G	104040	4550	0.03	0.098100622	kcn	0.957023321	1.17 (0.97, 1.41)
753	KCNQ4	1	rs2769256	41248488	T	C	102330	4476	0.74	0.098309365	kcn	0.957023321	0.93 (0.86, 1.01)
754	RGS9	17	rs9904540	63168247	A	T	103154	4514	0.1	0.098325588	signalling	0.957023321	1.10 (0.98, 1.23)
755	KCNA1	12	rs35678382	5020435	A	G	104474	4575	0.11	0.098434332	kcn	0.957023321	0.90 (0.80, 1.02)
756	KCNS2	8	rs55942631	99434029	G	T	102024	4471	0.08	0.098452288	kcn	0.957023321	1.11 (0.98, 1.27)
757	KCNQ4	1	rs138226211	41270716	T	C	105348	4605	0.02	0.09857913	kcn	0.957023321	1.23 (0.96, 1.57)
758	KCNQ1	11	rs149373	2810380	G	A	104550	4578	0.16	0.098728911	kcn	0.957023321	0.91 (0.81, 1.02)
759	KCNQ3	8	rs2469637	133123929	A	T	105296	4619	0.57	0.098744814	kcn	0.957023321	1.07 (0.99, 1.15)
760	CHRNA6	8	rs147801719	42633785	T	C	103822	4567	0.01	0.098800455	receptor	0.957023321	0.68 (0.42, 1.08)
761	KCNQ5	6	rs184935544	73846846	C	T	104880	4594	0.01	0.098881803	kcn	0.957023321	1.31 (0.95, 1.79)
762	KCNH5	14	rs111544333	63292069	C	T	104838	4596	0.01	0.098923633	kcn	0.957023321	0.62 (0.35, 1.10)
763	RGS11	16	rs113626738	317058	C	T	105627	4632	0.07	0.09899373	signalling	0.957023321	0.85 (0.70, 1.03)
764	CHRM3	1	rs112587847	239926842	G	A	103076	4522	0.02	0.099009004	receptor	0.957023321	1.16 (0.97, 1.39)
765	KCNV2	9	rs10967702	2717453	C	T	104320	4589	0.03	0.099155842	kcn	0.957023321	0.77 (0.56, 1.05)
766	CHRNE	17	rs59118134	4814537	A	G	105004	4609	0.18	0.099295882	receptor	0.957023321	0.91 (0.82, 1.02)
767	GRK5	10	rs143627006	121223028	G	A	103722	4555	0.01	0.099352186	signalling	0.957023321	0.62 (0.35, 1.10)
768	RAPSN	11	rs117947983	47470588	A	G	105399	4626	0.01	0.099380433	nmj	0.957023321	0.66 (0.40, 1.08)
769	KCNH1	1	rs140742144	210874433	T	C	103124	4521	0.07	0.099396175	kcn	0.957023321	0.87 (0.75, 1.03)
770	KCNQ3	8	rs186753062	133453742	T	C	103315	4525	0.02	0.09953006	kcn	0.957023321	1.15 (0.97, 1.35)
771	KCNH5	14	rs150040984	63283451	C	T	104304	4568	0.05	0.099667858	kcn	0.957023321	1.15 (0.97, 1.35)
772	KCNH1	1	rs115130174	211280913	A	G	105627	4632	0.01	0.099682807	kcn	0.957023321	0.65 (0.39, 1.09)
773	KCNC2	12	rs73185154	75442569	C	A	105627	4632	0.05	0.099788418	kcn	0.957023321	0.84 (0.69, 1.03)
774	KCNH8	3	rs17005993	19509973	G	A	104683	4593	0.03	0.099945866	kcn	0.957023321	0.81 (0.64, 1.04)
775	GNAI1	7	rs74519543	79769305	C	T	101427	4456	0.1	0.099995369	signalling	0.957023321	0.88 (0.76, 1.02)
776	RGS6	14	rs2332700	72417326	G	C	105092	4610	0.75	0.100250109	signalling	0.957023321	1.07 (0.99, 1.16)
777	CHRNA10	11	rs10834744	3681850	G	A	105627	4632	0.18	0.100496112	receptor	0.957023321	1.08 (0.98, 1.19)
778	KCNQ5	6	rs74498411	73532127	C	T	103525	4520	0.06	0.10060837	kcn	0.957023321	0.86 (0.71, 1.03)
779	CHRM2	7	rs112206296	136636260	C	A	105092	4613	0.01	0.100652654	receptor	0.957023321	0.70 (0.45, 1.07)
780	RGS5	1	rs3010366	163257936	C	T	105423	4622	0.28	0.101021206	signalling	0.957023321	1.06 (0.99, 1.14)
781	RGS6	14	rs117757342	72769920	G	A	105627	4632	0.02	0.101202124	signalling	0.957023321	0.73 (0.50, 1.06)
782	GNA14	9	rs114652647	80090169	C	T	105567	4628	0.01	0.101242912	signalling	0.957023321	1.26 (0.96, 1.67)
783	GNA11	19	rs61743221	3131353	G	C	104129	4574	0.02	0.101252303	signalling	0.957023321	0.73 (0.49, 1.06)
784	KCNH5	14	14:63470245_ATATATAT_A	63470245	A	ATATATAT	103308	4529	0.09	0.10133667	kcn	0.957023321	0.88 (0.76, 1.03)
785	KCNQ5	6	rs3005764	73566562	C	T	102455	4494	0.3	0.101571932	kcn	0.957023321	1.07 (0.99, 1.16)
786	KCNH5	14	rs78406613	63213481	A	G	105232	4615	0.04	0.10161138	kcn	0.957023321	1.16 (0.97, 1.38)
787	GRK5	10	rs4752301	121171752	T	A	104901	4597	0.51	0.101646531	signalling	0.957023321	1.07 (0.99, 1.16)
788	KCND2	7	rs7791822	120259518	A	G	105284	4616	0.18	0.101931003	kcn	0.957023321	0.92 (0.83, 1.02)
789	MUSK	9	rs138390545	113444315	G	C	104866	4605	0.02	0.102110675	nmj	0.957023321	1.23 (0.96, 1.57)
790	RGS7	1	rs191046455	241237976	T	C	104318	4573	0.02	0.102239572	signalling	0.957023321	0.70 (0.45, 1.08)
791	KCNH1	1	rs4951498	211237827	C	T	104821	4610	0.37	0.102545709	kcn	0.957023321	0.94 (0.87, 1.01)
792	RGS17	6	rs677197	153355436	G	A	105459	4622	0.87	0.102691545	signalling	0.957023321	1.15 (0.97, 1.37)
793	GRK5	10	rs117993745	121168572	T	C	105220	4620	0.04	0.102766699	signalling	0.957023321	1.14 (0.97, 1.34)
794	KCNV2	9	rs78748664	2730528	A	G	105627	4632	0.05	0.103108828	kcn	0.957023321	0.84 (0.68, 1.04)
795	RGS6	14	rs2239260	72734342	A	G	105394	4620	0.09	0.103132949	signalling	0.957023321	0.89 (0.77, 1.02)
796	KCNQ1	11	rs116550923	2824381	T	C	104177	4584	0.02	0.103194782	kcn	0.957023321	0.64 (0.37, 1.10)
797	GNAI1	7	rs145943681	79808675	T	C	103840	4554	0.04	0.103267008	signalling	0.957023321	0.82 (0.65, 1.04)
798	GRK5	10	rs117052055	121013399	T	C	105227	4612	0.02	0.103295213	signalling	0.957023321	0.81 (0.63, 1.04)
799	KCNQ5	6	rs146585447	73822675	C	T	104869	4594	0.01	0.103368948	kcn	0.957023321	1.17 (0.97, 1.42)
800	CHRM3	1	rs4428878	239804566	T	A	105414	4620	0.28	0.103436857	receptor	0.957023321	0.93 (0.85, 1.02)
801	RGS20	8	rs35068824	54810481	A	G	104686	4585	0.01	0.10345534	signalling	0.957023321	1.21 (0.96, 1.53)
802	KCNQ5	6	rs952880	73871994	A	C	104944	4601	0.49	0.103659172	kcn	0.957023321	0.94 (0.86, 1.01)
803	GRK5	10	rs151200405	121154200	GGT	G	101229	4429	0.49	0.103948788	signalling	0.957023321	1.07 (0.99, 1.15)
804	KCND2	7	rs118015943	120247130	A	T	103760	4558	0.03	0.104099499	kcn	0.957023321	0.81 (0.63, 1.04)
805	KCND2	7	rs17376373	120000485	G	T	105627	4632	0.27	0.104319837	kcn	0.957023321	0.93 (0.85, 1.02)
806	KCNS3	2	rs77094639	18119078	G	C	104826	4590	0.03	0.104416679	kcn	0.957023321	0.83 (0.67, 1.04)
807	RGS19	20	rs535157312	62711309	T	G	104317	4576	0.03	0.104446817	signalling	0.957023321	1.17 (0.97, 1.40)
808	KCNQ1	11	rs11024043	2795001	G	A	102236	4514	0.67	0.104557653	kcn	0.957023321	1.07 (0.99, 1.15)
809	KCNH8	3	rs143941154	19397403	G	A	105556	4630	0.02	0.104575172	kcn	0.957023321	0.55 (0.26, 1.13)
810	KCNQ5	6	rs567725074	73887320	T	A	103220	4514	0.01	0.10463876	kcn	0.957023321	0.65 (0.39, 1.09)
811	KCNQ5	6	rs537082922	73577696	C	A	104107	4567	0.04	0.104676637	kcn	0.957023321	0.78 (0.58, 1.05)
812	KCNB2	8	rs17775767	73804939	C	T	105627	4632	0.04	0.104752477	kcn	0.957023321	1.12 (0.98, 1.29)
813	GRK5	10	rs56053649	121016095	T	C	104388	4589	0.03	0.105008147	signalling	0.957023321	0.84 (0.68, 1.04)
814	KCNH5	14	rs8017885	63161568	T	C	105119	4612	0.18	0.105267914	kcn	0.957023321	0.91 (0.82, 1.02)
815	CHRNA2	8	rs74614358	27311244	A	T	105456	4627	0.14	0.105593658	receptor	0.957023321	1.07 (0.98, 1.17)
816	CHAT, SLC18A3	10	rs111947390	50809503	G	T	105064	4610	0.1	0.105769998	synthesis, storage	0.957023321	0.89 (0.77, 1.02)
817	CHRNA6	8	rs146096624	42610348	A	G	102292	4496	0.04	0.105833934	receptor	0.957023321	0.81 (0.63, 1.05)
818	GRK5	10	rs79819064	121056385	T	C	104575	4602	0.03	0.105918488	signalling	0.957023321	0.79 (0.59, 1.05)
819	KCNH1	1	rs61849025	211157565	G	C	105249	4619	0.01	0.105945424	kcn	0.957023321	0.65 (0.39, 1.10)
820	GRK5	10	rs10749320	121202841	G	C	104739	4599	0.77	0.106144548	signalling	0.957023321	0.93 (0.85, 1.02)
821	KCNC3	19	rs28710307	50824323	T	G	102257	4484	0.16	0.106157631	kcn	0.957023321	0.91 (0.82, 1.02)
822	GRK5	10	rs2168221	121055158	T	C	105373	4624	0.02	0.106254661	signalling	0.957023321	1.19 (0.96, 1.48)
823	CHRNA9	4	rs78800928	40346820	C	T	105317	4619	0.09	0.106396455	receptor	0.957023321	0.88 (0.76, 1.03)
824	RGS6	14	rs61994859	72677567	T	G	103816	4546	0.01	0.106422424	signalling	0.957023321	0.71 (0.47, 1.08)
825	KCNQ1	11	rs34669246	2875485	C	G	104331	4568	0.61	0.10658633	kcn	0.957023321	0.94 (0.87, 1.01)
826	KCNQ5	6	rs116927630	73425785	T	C	105546	4630	0.05	0.106611595	kcn	0.957023321	0.85 (0.69, 1.04)
827	KCNH5	14	rs10148897	63209983	A	T	104271	4569	0.34	0.106646169	kcn	0.957023321	1.06 (0.99, 1.15)
828	KCND2	7	rs148362480	120033976	G	A	105342	4616	0.01	0.106723473	kcn	0.957023321	0.61 (0.34, 1.11)
829	KCNH8	3	rs17511437	19410738	G	A	105082	4613	0.04	0.10713273	kcn	0.957023321	0.83 (0.67, 1.04)
830	MUSK	9	rs72758671	113567351	A	G	104392	4574	0.02	0.107242656	nmj	0.957023321	1.18 (0.97, 1.44)
831	KCNH1	1	rs2185385	210930809	G	A	105627	4632	0.26	0.107258778	kcn	0.957023321	1.06 (0.99, 1.15)
832	CHRM3	1	rs17585845	239697643	A	G	104662	4593	0.02	0.107493217	receptor	0.957023321	0.76 (0.55, 1.06)
833	GNA14	9	rs769889	80134496	C	T	101884	4490	0.03	0.107605582	signalling	0.957023321	0.79 (0.59, 1.05)
834	KCNQ5	6	rs117746698	73806719	A	G	102931	4519	0.04	0.108054627	kcn	0.957023321	0.84 (0.68, 1.04)
835	RGS6	14	rs141326132	72969198	A	G	105564	4629	0.02	0.108340694	signalling	0.957023321	0.73 (0.50, 1.07)
836	RGS11	16	rs72765821	317393	T	C	104384	4576	0.13	0.10887888	signalling	0.957023321	1.09 (0.98, 1.20)
837	GNA14	9	rs11145430	80067150	A	G	104073	4548	0.12	0.108971149	signalling	0.957023321	0.90 (0.79, 1.02)
838	KCNQ3	8	rs930894	133248679	A	G	105397	4622	0.37	0.109029491	kcn	0.957023321	0.93 (0.86, 1.02)
839	KCNS1	20	rs117929846	43717084	A	G	104717	4603	0.01	0.109050042	kcn	0.957023321	1.19 (0.96, 1.47)
840	GRK5	10	rs79655865	121210322	T	C	103448	4539	0.05	0.109078877	signalling	0.957023321	1.13 (0.97, 1.30)
841	KCNH5	14	14:63378000_CT_C	63378000	C	CT	101334	4446	0.01	0.109102354	kcn	0.957023321	0.27 (0.05, 1.34)
842	KCNH1	1	rs181330624	211159764	C	T	102672	4486	0.08	0.10911335	kcn	0.957023321	0.85 (0.70, 1.04)
843	KCNQ3	8	rs148984645	133336880	C	T	104393	4577	0.01	0.109244746	kcn	0.957023321	1.24 (0.95, 1.61)
844	KCNQ1	11	rs76924905	2810113	A	G	104049	4558	0.01	0.109437475	kcn	0.957023321	0.70 (0.45, 1.08)
845	CHRNA7	15	rs75631283	32439465	A	G	101621	4438	0.02	0.109532883	receptor	0.957023321	0.61 (0.33, 1.12)
846	KCNH5	14	14:63221592_AAAAAT_A	63221592	A	AAAAAT	104509	4582	0.13	0.109574654	kcn	0.957023321	0.90 (0.79, 1.02)
847	RGS7	1	rs72754858	240951131	T	A	104431	4587	0.03	0.109763592	signalling	0.957023321	1.15 (0.97, 1.35)
848	KCNB1	20	rs143725339	48066785	T	C	105027	4612	0.01	0.109925779	kcn	0.957023321	0.59 (0.30, 1.13)
849	GRK5	10	rs117811061	121218921	G	A	104630	4588	0.14	0.110299863	signalling	0.957023321	1.09 (0.98, 1.22)
850	KCND2	7	rs147655447	120006493	A	G	103612	4549	0.06	0.110327148	kcn	0.957023321	0.84 (0.68, 1.04)
851	KCNH5	14	rs6420893	63360617	A	G	103492	4545	0.65	0.110457521	kcn	0.957023321	0.94 (0.88, 1.01)
852	CHRM5	15	15:34347054_GA_G	34347054	G	GA	102245	4484	0.04	0.110563008	receptor	0.957023321	0.84 (0.69, 1.04)
853	KCNH8	3	rs9873431	19404856	T	C	105560	4630	0.14	0.110950845	kcn	0.957023321	1.08 (0.98, 1.19)
854	GNAI1	7	rs116919690	79761079	T	C	104311	4587	0.01	0.111351996	signalling	0.957023321	1.32 (0.94, 1.87)
855	CHRM3	1	rs10926003	240053858	G	A	104907	4597	0.32	0.111355692	receptor	0.957023321	0.94 (0.86, 1.02)
856	RGS6	14	rs2283420	72544792	T	C	105283	4615	0.71	0.111393763	signalling	0.957023321	1.07 (0.98, 1.16)
857	KCNA7	19	rs17206784	49571113	T	C	104193	4573	0.52	0.111448888	kcn	0.957023321	0.94 (0.86, 1.02)
858	KCNQ1	11	rs78704061	2764919	A	G	105627	4632	0.03	0.111581433	kcn	0.957023321	0.77 (0.56, 1.06)
859	CHRNB1	17	rs76001008	7357607	T	C	104896	4599	0.02	0.11162037	receptor	0.957023321	0.69 (0.44, 1.09)
860	KCNQ2	20	rs2314634	62058752	G	C	104174	4564	0.68	0.111620846	kcn	0.957023321	0.94 (0.86, 1.02)
861	KCNH5	14	rs1040729	63424920	C	T	101417	4435	0.42	0.111713155	kcn	0.957023321	1.06 (0.99, 1.14)
862	RGS7	1	rs10926458	241469725	G	A	103645	4522	0.15	0.112335374	signalling	0.957023321	1.08 (0.98, 1.20)
863	GRK5	10	rs4752267	121016972	G	C	104823	4602	0.75	0.112342902	signalling	0.957023321	0.94 (0.87, 1.01)
864	GNAQ	9	rs190117109	80487153	T	C	105398	4627	0.01	0.112385016	signalling	0.957023321	1.20 (0.96, 1.49)
865	GNA11	19	rs11084997	3093991	C	G	102311	4446	0.38	0.112481742	signalling	0.957023321	0.94 (0.87, 1.02)
866	CHRNA1	2	rs781206721	175627779	C	CA	105376	4623	0.05	0.112672536	receptor	0.957023321	0.84 (0.68, 1.04)
867	CHRNA5, CHRNA3	15	rs56160480	78878565	T	C	105627	4632	0.02	0.112751673	receptor	0.957023321	0.82 (0.64, 1.05)
868	KCNB1	20	rs116883868	48033210	A	T	104487	4573	0.04	0.112791046	kcn	0.957023321	0.84 (0.68, 1.04)
869	KCNH5	14	rs548159361	63344922	C	G	102343	4485	0.02	0.112799381	kcn	0.957023321	1.18 (0.96, 1.45)
870	KCNH1	1	rs55921530	210982344	A	C	103677	4541	0.41	0.112803705	kcn	0.957023321	0.94 (0.87, 1.02)
871	KCNB2	8	rs55633110	73509584	G	A	105321	4616	0.06	0.112906611	kcn	0.957023321	0.87 (0.73, 1.03)
872	RGS6	14	rs759624780	72884879	CTT	C	103078	4523	0.02	0.112986654	signalling	0.957023321	0.74 (0.51, 1.07)
873	RGS7	1	rs2815847	241242920	T	A	104444	4572	0.27	0.112987539	signalling	0.957023321	0.93 (0.85, 1.02)
874	RGS2	1	rs61688645	192781643	TA	T	102534	4490	0.93	0.113326995	signalling	0.957023321	1.15 (0.97, 1.36)
875	KCNH5	14	rs6573466	63395660	T	C	105627	4632	0.51	0.113354015	kcn	0.957023321	0.94 (0.88, 1.01)
876	RGS12	4	rs35986547	3385974	T	C	104034	4561	0.21	0.113362402	signalling	0.957023321	1.07 (0.98, 1.16)
877	RGS6	14	rs80233900	72554654	C	T	104944	4604	0.02	0.113390744	signalling	0.957023321	1.22 (0.95, 1.57)
878	CHRNB2	1	rs78794625	154547167	C	T	105627	4632	0.01	0.113735531	receptor	0.957023321	0.43 (0.15, 1.22)
879	CHAT	10	rs144802194	50861844	T	C	103106	4531	0.01	0.113777641	synthesis	0.957023321	1.24 (0.95, 1.62)
880	RGS3	9	rs113865485	116229738	A	G	104971	4599	0.03	0.113931399	signalling	0.957023321	1.16 (0.97, 1.39)
881	KCNC4	1	rs79130375	110751647	G	C	103448	4535	0.03	0.114125876	kcn	0.957023321	1.13 (0.97, 1.31)
882	RAPSN	11	rs143701995	47479092	T	C	105523	4624	0.02	0.114138963	nmj	0.957023321	1.18 (0.96, 1.44)
883	LRP4	11	rs150996100	46943848	T	C	105238	4616	0.01	0.114236854	nmj	0.957023321	0.78 (0.58, 1.06)
884	KCNH5	14	rs116912733	63187327	T	G	105627	4632	0.04	0.114505206	kcn	0.957023321	1.11 (0.98, 1.26)
885	RGS16	1	rs4652734	182567519	T	C	105627	4632	0.07	0.114544249	signalling	0.957023321	0.88 (0.75, 1.03)
886	KCNQ2	20	rs61313879	62062957	T	C	104622	4589	0.11	0.114644487	kcn	0.957023321	0.90 (0.79, 1.03)
887	GRK5	10	rs61874481	121023058	A	G	104880	4597	0.02	0.114709334	signalling	0.957023321	0.80 (0.61, 1.05)
888	RGS6	14	rs150418389	72737955	A	G	102000	4464	0.02	0.114826533	signalling	0.957023321	1.20 (0.96, 1.49)
889	RGS8	1	rs12145733	182678623	T	C	105024	4605	0.02	0.114827825	signalling	0.957023321	0.56 (0.27, 1.15)
890	KCNC1	11	rs11602509	17773586	C	G	103664	4560	0.11	0.114928036	kcn	0.957023321	1.08 (0.98, 1.20)
891	KCNH7	2	rs114597562	163573952	C	G	105023	4615	0.01	0.115057849	kcn	0.957023321	1.23 (0.95, 1.58)
892	KCNQ1	11	rs231913	2750361	G	C	101046	4413	0.32	0.115232286	kcn	0.957023321	1.06 (0.99, 1.15)
893	KCNQ1	11	rs1079714	2760741	A	G	105627	4632	0.09	0.115233242	kcn	0.957023321	0.89 (0.77, 1.03)
894	RGS13	1	rs9287125	192625360	A	G	105003	4606	0.06	0.115323645	signalling	0.957023321	0.83 (0.66, 1.05)
895	CHRM3	1	rs74765817	239905689	A	C	103168	4516	0.02	0.115376426	receptor	0.957023321	1.16 (0.96, 1.40)
896	KCNG4	16	rs148052271	84274098	C	G	104980	4606	0.01	0.115394279	kcn	0.957023321	1.23 (0.95, 1.60)
897	KCNQ5	6	6:73547158_AG_A	73547158	A	AG	104115	4567	0.02	0.115664421	kcn	0.957023321	1.20 (0.96, 1.50)
898	KCNH1	1	rs112269744	211273352	A	G	105343	4616	0.02	0.115812906	kcn	0.957023321	0.63 (0.35, 1.12)
899	KCNC3	19	rs142067386	50823777	T	C	102825	4489	0.01	0.115901061	kcn	0.957023321	1.29 (0.94, 1.78)
900	KCNQ4	1	rs78272666	41253308	A	T	105070	4594	0.02	0.115909486	kcn	0.957023321	1.19 (0.96, 1.47)
901	KCNQ5	6	rs9360612	73603093	A	T	104474	4586	0.33	0.115992113	kcn	0.957023321	1.06 (0.99, 1.14)
902	KCNQ1	11	rs569418573	2851265	A	G	101420	4471	0.07	0.116191769	kcn	0.957023321	0.87 (0.73, 1.03)
903	CHRNA1	2	rs1823687	175638882	T	C	103305	4539	0.62	0.116195837	receptor	0.957023321	1.07 (0.98, 1.16)
904	KCNB2	8	rs5892352	73471068	AT	A	104983	4607	0.82	0.116639892	kcn	0.957023321	0.93 (0.85, 1.02)
905	KCNH1	1	rs115248707	210903088	T	A	105627	4632	0.02	0.116662858	kcn	0.957023321	1.22 (0.95, 1.57)
906	KCNH7	2	rs80277868	163434766	C	T	105248	4618	0.02	0.116754238	kcn	0.957023321	0.77 (0.56, 1.07)
907	CHRM3	1	rs72760754	240084345	C	T	105627	4632	0.14	0.116759416	receptor	0.957023321	0.91 (0.81, 1.02)
908	KCNQ4	1	1:41246925_CGTCT_C	41246925	C	CGTCT	105181	4592	0.81	0.116820588	kcn	0.957023321	0.93 (0.85, 1.02)
909	CHRM3	1	rs16839051	240063366	C	T	105627	4632	0.09	0.116864895	receptor	0.957023321	1.10 (0.98, 1.24)
910	KCNA6	12	rs76857861	4962048	T	C	105582	4630	0.02	0.11700028	kcn	0.957023321	0.76 (0.54, 1.07)
911	GRK5	10	rs12721552	121199381	A	G	105374	4620	0.05	0.117081374	signalling	0.957023321	1.12 (0.97, 1.28)
912	KCNQ1	11	rs450852	2756314	A	G	102550	4500	0.33	0.117108127	kcn	0.957023321	1.06 (0.98, 1.15)
913	CHRNA7	15	rs59720158	32429074	C	T	103119	4510	0.47	0.117133229	receptor	0.957023321	0.94 (0.88, 1.01)
914	KCNQ5	6	rs76819274	73504091	G	A	105627	4632	0.01	0.117172479	kcn	0.957023321	1.24 (0.95, 1.62)
915	KCNC2	12	rs140481788	75500872	C	T	103035	4518	0.03	0.117212426	kcn	0.957023321	0.76 (0.54, 1.07)
916	KCNA5	12	rs16932875	5161205	T	C	105627	4632	0.01	0.117564798	kcn	0.957023321	0.66 (0.39, 1.11)
917	GNA14	9	rs200885341	80218888	C	A	105298	4622	0.02	0.117674923	signalling	0.957023321	1.16 (0.96, 1.41)
918	KCNQ3	8	rs34679606	133485518	TA	T	104895	4597	0.21	0.117678404	kcn	0.957023321	0.93 (0.85, 1.02)
919	RGS10	10	rs151134416	121309754	G	A	105120	4611	0.01	0.1177967	signalling	0.957023321	0.64 (0.37, 1.12)
920	KCNQ2	20	rs932961	62071658	A	G	102725	4489	0.5	0.117876665	kcn	0.957023321	1.06 (0.98, 1.15)
921	KCNQ5	6	rs117984478	73506304	G	A	105627	4632	0.03	0.117937085	kcn	0.957023321	1.17 (0.96, 1.41)
922	KCNQ3	8	rs147307454	133314603	A	G	104941	4609	0.03	0.118030936	kcn	0.957023321	0.80 (0.61, 1.06)
923	MUSK	9	rs73544124	113546488	C	A	104550	4584	0.14	0.118063741	nmj	0.957023321	0.91 (0.80, 1.02)
924	KCNB2	8	rs55793818	73733660	A	C	104489	4586	0.1	0.118218654	kcn	0.957023321	0.89 (0.78, 1.03)
925	KCNS1	20	rs6124687	43722017	T	G	102488	4508	0.21	0.118286481	kcn	0.957023321	1.07 (0.98, 1.16)
926	RGS5	1	rs2662775	163162067	G	A	105523	4629	0.52	0.118460445	signalling	0.957023321	0.94 (0.87, 1.02)
927	RGS7	1	rs12025118	241356618	C	T	105524	4628	0.83	0.118611393	signalling	0.957023321	1.09 (0.98, 1.20)
928	GNAI1	7	rs77864381	79791391	A	G	105627	4632	0.03	0.118748661	signalling	0.957023321	0.79 (0.59, 1.06)
929	RGS6	14	rs113165692	72841998	C	T	105523	4624	0.01	0.119040898	signalling	0.957023321	1.26 (0.94, 1.68)
930	KCNH5	14	rs112126330	63329203	A	G	105627	4632	0.01	0.119050626	kcn	0.957023321	0.68 (0.42, 1.10)
931	LRP4	11	rs17787912	46947366	G	A	102411	4482	0.21	0.119074964	nmj	0.957023321	1.07 (0.98, 1.17)
932	GRK5	10	rs11813472	121146899	A	G	105346	4617	0.03	0.119119416	signalling	0.957023321	1.17 (0.96, 1.41)
933	KCNQ2	20	rs73918907	62047111	A	G	104539	4587	0.06	0.11929874	kcn	0.957023321	0.86 (0.72, 1.04)
934	KCNH7	2	rs1434991	163576386	T	C	105627	4632	0.01	0.119396147	kcn	0.957023321	1.20 (0.95, 1.50)
935	MUSK	9	rs35657302	113426860	A	G	105477	4627	0.27	0.119553266	nmj	0.957023321	0.93 (0.85, 1.02)
936	CHAT	10	rs8178991	50854637	A	G	105627	4632	0.02	0.119561477	synthesis	0.957023321	1.17 (0.96, 1.42)
937	CHRM3	1	rs12078554	239927707	C	T	105627	4632	0.07	0.119674587	receptor	0.957023321	1.11 (0.97, 1.27)
938	KCNQ1	11	rs151288	2786302	A	G	103313	4545	0.26	0.119822175	kcn	0.957023321	0.93 (0.85, 1.02)
939	GNA14	9	rs1122838	80263100	A	G	104536	4589	0.13	0.119933235	signalling	0.957023321	0.91 (0.81, 1.03)
940	RGS6	14	rs51073	72632973	G	T	103731	4549	0.52	0.120078074	signalling	0.957023321	0.94 (0.87, 1.02)
941	RGS7	1	rs116139728	241124426	T	A	103235	4522	0.02	0.120101554	signalling	0.957023321	1.19 (0.96, 1.49)
942	KCNQ4	1	rs34480358	41300536	A	G	104954	4590	0.1	0.120107974	kcn	0.957023321	1.08 (0.98, 1.20)
943	KCNC4	1	rs7545960	110753765	C	G	103656	4578	0.51	0.120188359	kcn	0.957023321	1.06 (0.98, 1.14)
944	KCNQ1	11	rs72844252	2751979	T	G	102032	4454	0.1	0.12019635	kcn	0.957023321	0.89 (0.77, 1.03)
945	CHRNG	2	rs143293892	233415682	T	C	104965	4609	0.01	0.120211829	receptor	0.957023321	0.78 (0.58, 1.07)
946	KCNQ3	8	rs58498752	133320124	A	G	104896	4606	0.18	0.120319053	kcn	0.957023321	0.92 (0.83, 1.02)
947	CHRM2	7	rs324654	136707742	C	T	105457	4624	0.93	0.120408019	receptor	0.957023321	1.15 (0.96, 1.36)
948	GRK5	10	rs11592231	120985736	T	C	105117	4607	0.02	0.120745131	signalling	0.957023321	0.77 (0.55, 1.07)
949	RGS6	14	rs11629255	72600952	G	A	103922	4572	0.34	0.120977952	signalling	0.957023321	0.94 (0.87, 1.02)
950	RGS5	1	rs11459317	163277413	TA	T	100921	4424	0.47	0.121076104	signalling	0.957023321	1.06 (0.99, 1.14)
951	KCND3	1	rs114738411	112304164	C	T	104878	4601	0.03	0.121320147	kcn	0.957023321	0.84 (0.67, 1.05)
952	KCNQ5	6	rs34942807	73790624	G	A	105627	4632	0.04	0.121407211	kcn	0.957023321	1.14 (0.96, 1.36)
953	RGS11	16	rs45619835	334920	T	C	105453	4629	0.01	0.12145772	signalling	0.957023321	1.24 (0.94, 1.62)
954	KCNB2	8	rs1351543	73837056	G	A	105627	4632	0.11	0.121653145	kcn	0.957023321	1.10 (0.98, 1.23)
955	CHRM3	1	rs113003335	239609356	A	G	104357	4572	0.01	0.121669793	receptor	0.957023321	1.18 (0.96, 1.46)
956	RGS7	1	rs78327733	241079307	G	A	103980	4573	0.04	0.12210928	signalling	0.957023321	0.82 (0.63, 1.06)
957	CHRM3	1	rs112246074	239985674	A	G	105627	4632	0.05	0.12214239	receptor	0.957023321	0.84 (0.67, 1.05)
958	KCNQ1	11	rs72847670	2557765	A	G	103331	4523	0.08	0.12220822	kcn	0.957023321	0.87 (0.73, 1.04)
959	KCNS1	20	rs113849535	43715852	G	A	104980	4596	0.03	0.122229662	kcn	0.957023321	0.80 (0.61, 1.06)
960	CHRNA1	2	rs1562957	175637578	A	G	105627	4632	0.32	0.122392469	receptor	0.957023321	0.93 (0.85, 1.02)
961	KCNQ1	11	rs773060305	2672191	A	AATCT	105119	4607	0.07	0.122413116	kcn	0.957023321	1.10 (0.97, 1.25)
962	KCND2	7	rs79727886	120383997	G	T	105461	4623	0.02	0.122562768	kcn	0.957023321	0.52 (0.23, 1.19)
963	RGS7	1	rs774132946	240942264	T	TG	104054	4572	0.12	0.123002615	signalling	0.957023321	0.92 (0.82, 1.02)
964	GNAI1	7	rs1015721	79755610	A	G	103134	4527	0.77	0.123298544	signalling	0.957023321	1.08 (0.98, 1.18)
965	CHRNB3	8	rs76252105	42572119	T	C	103744	4568	0.01	0.123794785	receptor	0.957023321	0.70 (0.44, 1.10)
966	RGS7	1	rs80306171	241467445	A	G	105009	4605	0.05	0.124035978	signalling	0.957023321	0.85 (0.69, 1.04)
967	GRK5	10	rs1110296	121162095	C	T	104275	4573	0.4	0.124054848	signalling	0.957023321	1.06 (0.98, 1.15)
968	CHRM5	15	rs11629789	34272213	C	T	100306	4404	0.03	0.12418793	receptor	0.957023321	1.14 (0.96, 1.35)
969	RGS11	16	rs1122794	309155	A	C	105627	4632	0.18	0.124195697	signalling	0.957023321	0.92 (0.83, 1.02)
970	GNA14	9	rs11145441	80113451	G	A	102795	4498	0.31	0.124210471	signalling	0.957023321	0.94 (0.86, 1.02)
971	KCNQ1	11	rs557057320	2605948	TTG	T	104470	4577	0.06	0.124306784	kcn	0.957023321	0.84 (0.67, 1.05)
972	KCND2	7	rs17142908	120344028	T	C	105167	4608	0.16	0.124357323	kcn	0.957023321	0.91 (0.82, 1.02)
973	KCNC2	12	rs75535430	75453042	T	C	105627	4632	0.01	0.124550403	kcn	0.957023321	0.61 (0.32, 1.15)
974	CHRM3	1	rs12566139	239984372	T	C	105418	4626	0.2	0.124560555	receptor	0.957023321	0.92 (0.83, 1.02)
975	RGS5	1	rs12728573	163237042	C	G	105414	4624	0.3	0.124676128	signalling	0.957023321	0.93 (0.85, 1.02)
976	KCNQ1	11	rs9299929	2562501	C	T	105627	4632	0.43	0.125017805	kcn	0.957023321	0.94 (0.88, 1.02)
977	CHRM3	1	rs185811969	240011841	C	T	105161	4613	0.01	0.125282255	receptor	0.957023321	1.18 (0.96, 1.45)
978	KCNS1	20	rs962550	43725727	C	T	102762	4497	0.88	0.125312335	kcn	0.957023321	1.11 (0.97, 1.27)
979	RGS6	14	rs79084275	72543023	G	A	105136	4617	0.03	0.12541766	signalling	0.957023321	1.18 (0.95, 1.46)
980	KCNB1	20	rs192886238	48024978	C	G	103283	4530	0.02	0.125471536	kcn	0.957023321	1.16 (0.96, 1.40)
981	MUSK	9	rs7870874	113502456	A	G	103583	4551	0.58	0.125593052	nmj	0.957023321	1.06 (0.98, 1.14)
982	KCNH5	14	rs1041644	63181104	T	G	103885	4567	0.51	0.125715853	kcn	0.957023321	1.06 (0.98, 1.15)
983	KCND2	7	rs529405566	120393287	TA	T	102361	4486	0.06	0.125919265	kcn	0.957023321	0.86 (0.72, 1.04)
984	KCNQ1	11	rs231896	2771049	A	T	101333	4465	0.54	0.126014882	kcn	0.957023321	1.07 (0.98, 1.16)
985	KCNQ3	8	rs58613338	133461476	C	T	105309	4621	0.07	0.126150112	kcn	0.957023321	1.10 (0.97, 1.25)
986	KCNS3	2	rs114350872	18091890	C	A	104022	4551	0.02	0.12625985	kcn	0.957023321	1.23 (0.94, 1.60)
987	RGS12	4	rs139253650	3280370	AT	A	104813	4599	0.02	0.126452111	signalling	0.957023321	0.79 (0.58, 1.07)
988	CHRM3	1	rs7551919	239848978	C	T	104279	4569	0.58	0.126496603	receptor	0.957023321	1.06 (0.98, 1.15)
989	KCND2	7	rs148180801	120368742	A	T	104746	4599	0.01	0.12667843	kcn	0.957023321	1.21 (0.95, 1.55)
990	RGS12	4	rs10019606	3291312	A	G	105133	4608	0.16	0.126700153	signalling	0.957023321	0.92 (0.82, 1.03)
991	GRK5	10	rs117481409	121025694	A	G	104916	4602	0.02	0.126727125	signalling	0.957023321	0.65 (0.37, 1.13)
992	GNA14	9	rs79265572	80038693	A	T	105265	4615	0.03	0.127146544	signalling	0.957023321	1.14 (0.96, 1.36)
993	KCNQ5	6	rs7774281	73694366	G	A	105622	4632	0.06	0.127276874	kcn	0.957023321	0.88 (0.74, 1.04)
994	RGS17	6	rs7756899	153321079	G	A	105601	4630	0.19	0.127681314	signalling	0.957023321	1.06 (0.98, 1.15)
995	KCNB1	20	rs75790327	48069936	C	G	105038	4615	0.02	0.128012376	kcn	0.957023321	1.16 (0.96, 1.39)
996	RGS9	17	rs150409544	63232515	C	G	104315	4563	0.02	0.128077358	signalling	0.957023321	1.19 (0.95, 1.49)
997	CHRM2	7	rs2113550	136566533	G	A	105627	4632	0.37	0.128143584	receptor	0.957023321	0.94 (0.87, 1.02)
998	GNA14	9	rs79308199	80258796	C	T	105627	4632	0.01	0.128157514	signalling	0.957023321	0.71 (0.45, 1.11)
999	KCNC1	11	rs72868383	17799345	T	C	105627	4632	0.11	0.128163936	kcn	0.957023321	1.09 (0.98, 1.21)
1000	GRK5	10	rs146911629	121208826	T	C	103834	4548	0.02	0.128429335	signalling	0.957023321	0.75 (0.53, 1.08)
1001	RGS8	1	rs7542557	182688845	A	T	105452	4625	0.03	0.128444371	signalling	0.957023321	0.81 (0.61, 1.06)
1002	RGS10	10	rs34018472	121281537	A	G	105627	4632	0.03	0.128851722	signalling	0.957023321	0.80 (0.61, 1.07)
1003	KCNH1	1	rs75414430	210931816	C	G	104517	4594	0.04	0.12891438	kcn	0.957023321	0.83 (0.65, 1.06)
1004	RGS6	14	rs111722767	72515406	AT	A	104197	4567	0.02	0.128929912	signalling	0.957023321	0.79 (0.59, 1.07)
1005	KCNC3	19	rs582016	50811968	A	G	102982	4519	0.89	0.128946196	kcn	0.957023321	0.92 (0.83, 1.02)
1006	KCNQ1	11	rs78576083	2472033	C	A	101920	4485	0.01	0.129257177	kcn	0.957023321	0.53 (0.23, 1.21)
1007	KCNQ2	20	20:62034754_CGT_C	62034754	C	CGT	103234	4516	0.02	0.129308507	kcn	0.957023321	1.23 (0.94, 1.61)
1008	KCNQ4	1	rs4660175	41274422	T	C	105670	4620	0.37	0.129582327	kcn	0.957023321	1.07 (0.98, 1.16)
1009	KCNQ4	1	rs187182672	41268149	A	T	105405	4611	0.02	0.129654727	kcn	0.957023321	1.17 (0.95, 1.45)
1010	KCNH8	3	3:19551491_AG_A	19551491	A	AG	100273	4398	0.7	0.129682277	kcn	0.957023321	0.94 (0.86, 1.02)
1011	CHRM3	1	rs11805526	239635249	T	C	103640	4544	0.04	0.129706328	receptor	0.957023321	1.14 (0.96, 1.34)
1012	RGS6	14	rs17109092	72676500	A	C	104242	4562	0.11	0.129833481	signalling	0.957023321	0.90 (0.79, 1.03)
1013	KCNB2	8	rs116887629	73667327	G	A	105627	4632	0.02	0.1299941	kcn	0.957023321	0.77 (0.54, 1.08)
1014	KCNC2	12	rs1526804	75438663	G	A	104822	4591	0.84	0.130002718	kcn	0.957023321	0.94 (0.86, 1.02)
1015	KCNH5	14	rs1956674	63504282	C	A	102451	4495	0.34	0.130020721	kcn	0.957023321	1.06 (0.98, 1.14)
1016	KCNH8	3	rs116110194	19277931	A	C	105627	4632	0.01	0.130106286	kcn	0.957023321	1.22 (0.94, 1.57)
1017	CHRNG	2	rs12617942	233416068	T	C	103397	4519	0.08	0.130166507	receptor	0.957023321	1.12 (0.97, 1.29)
1018	KCNH2	7	rs116936412	150635964	T	C	105627	4632	0.02	0.130287284	kcn	0.957023321	0.71 (0.46, 1.11)
1019	RGS12	4	rs71597208	3370352	C	T	105206	4603	0.31	0.130592448	signalling	0.957023321	0.93 (0.85, 1.02)
1020	KCNQ1	11	rs143455382	2831769	A	G	103073	4516	0.02	0.130676815	kcn	0.957023321	0.79 (0.57, 1.07)
1021	RGS7	1	rs261794	241109780	G	A	101596	4472	0.58	0.130691788	signalling	0.957023321	1.06 (0.98, 1.15)
1022	KCNQ1	11	rs75111228	2757150	G	A	102710	4514	0.02	0.130719462	kcn	0.957023321	0.70 (0.44, 1.11)
1023	KCNQ1	11	rs231897	2770358	T	C	101413	4455	0.48	0.130780997	kcn	0.957023321	1.06 (0.98, 1.14)
1024	KCNH1	1	1:210909140_GAC_G	210909140	G	GAC	103257	4522	0.76	0.13079104	kcn	0.957023321	0.94 (0.86, 1.02)
1025	KCNB2	8	rs4738271	73554494	A	G	105202	4609	0.16	0.130794577	kcn	0.957023321	0.92 (0.83, 1.02)
1026	CHRNB4	15	rs11635249	78924604	G	T	103835	4561	0.56	0.130959593	receptor	0.957023321	1.06 (0.98, 1.15)
1027	GNAI1	7	rs13227898	79804665	C	T	105471	4628	0.03	0.131073331	signalling	0.957023321	1.15 (0.96, 1.37)
1028	RGS7	1	rs12029281	241345800	T	C	105580	4629	0.06	0.131098941	signalling	0.957023321	0.88 (0.74, 1.04)
1029	KCNQ4	1	rs12740352	41303904	A	G	106062	4641	0.13	0.131273804	kcn	0.957023321	1.08 (0.98, 1.18)
1030	KCNQ5	6	rs76454399	73740572	A	G	104594	4580	0.01	0.131457412	kcn	0.957023321	0.70 (0.44, 1.11)
1031	RGS5	1	rs1507735	163104848	G	A	104022	4556	0.64	0.131473434	signalling	0.957023321	1.07 (0.98, 1.18)
1032	RGS12	4	rs11735568	3396749	A	C	101213	4443	0.11	0.131499345	signalling	0.957023321	0.89 (0.76, 1.04)
1033	KCND3	1	rs9429422	112467126	T	C	103806	4570	0.24	0.131525394	kcn	0.957023321	1.07 (0.98, 1.16)
1034	KCNQ1	11	rs113528508	2679369	G	A	103486	4529	0.01	0.131590822	kcn	0.957023321	1.19 (0.95, 1.51)
1035	GNA14	9	rs7868015	80218232	G	A	104877	4597	0.78	0.131624321	signalling	0.957023321	0.94 (0.86, 1.02)
1036	RGS7	1	rs7533289	241458778	C	T	105627	4632	0.59	0.131783369	signalling	0.957023321	1.06 (0.98, 1.15)
1037	KCNH8	3	rs9861817	19439663	T	A	104437	4574	0.46	0.131801699	kcn	0.957023321	0.94 (0.87, 1.02)
1038	GNAI1	7	rs2523189	79776428	T	C	104607	4591	0.34	0.131823811	signalling	0.957023321	1.07 (0.98, 1.16)
1039	CHRM2	7	rs55649502	136568506	GT	G	104206	4563	0.05	0.131884659	receptor	0.957023321	0.86 (0.71, 1.05)
1040	RGS21	1	rs142562727	192284985	C	T	105621	4632	0.01	0.132031156	signalling	0.957023321	0.58 (0.29, 1.18)
1041	KCNH5	14	rs1826137	63277605	G	T	105324	4618	0.4	0.132143417	kcn	0.957023321	1.06 (0.98, 1.14)
1042	KCNQ1	11	rs71476691	2806280	G	A	105312	4622	0.02	0.13217281	kcn	0.957023321	1.16 (0.96, 1.41)
1043	GRK5	10	rs12250478	121049253	A	G	105472	4626	0.01	0.132318822	signalling	0.957023321	1.23 (0.94, 1.60)
1044	KCNH1	1	rs148279086	211256882	C	A	104842	4597	0.01	0.132452301	kcn	0.957023321	1.16 (0.96, 1.41)
1045	KCNA1	12	rs10492062	5036815	A	G	103521	4539	0.09	0.132671345	kcn	0.957023321	0.90 (0.78, 1.03)
1046	KCNQ3	8	8:133493788_CTCCCTCT_C	133493788	C	CTCCCTCT	104533	4587	0.71	0.132688796	kcn	0.957023321	1.07 (0.98, 1.16)
1047	CHRNA4	20	rs45539234	61990731	T	G	105627	4632	0.03	0.132806877	receptor	0.957023321	0.80 (0.60, 1.07)
1048	CHRNA4	20	rs111774807	62001134	T	C	104382	4587	0.06	0.132947887	receptor	0.957023321	0.88 (0.75, 1.04)
1049	KCNH8	3	rs6808183	19425241	T	G	102379	4483	0.69	0.133070365	kcn	0.957023321	0.94 (0.87, 1.02)
1050	RGS9	17	rs299822	63141298	A	G	104355	4572	0.19	0.1330751	signalling	0.957023321	1.08 (0.98, 1.18)
1051	KCNQ5	6	rs59068902	73491322	A	C	104340	4573	0.08	0.133096742	kcn	0.957023321	0.88 (0.74, 1.04)
1052	KCNH5	14	rs72730225	63515429	C	G	105627	4632	0.18	0.133165339	kcn	0.957023321	1.07 (0.98, 1.17)
1053	RGS5	1	rs76121963	163239350	G	T	105627	4632	0.01	0.133746235	signalling	0.958961931	0.72 (0.48, 1.10)
1054	RGS7	1	rs2500236	241233104	G	T	105627	4632	0.23	0.133797661	signalling	0.958961931	0.93 (0.84, 1.02)
1055	KCNB2	8	8:73761383_CTT_C	73761383	C	CTT	100974	4428	0.05	0.133814524	kcn	0.958961931	1.11 (0.97, 1.28)
1056	CHRM2	7	rs10488600	136605458	T	C	105169	4612	0.14	0.134343004	receptor	0.961840094	1.08 (0.98, 1.21)
1057	GNAI1	7	rs2079162	79760082	T	C	105627	4632	0.67	0.134609721	signalling	0.962190445	1.06 (0.98, 1.14)
1058	KCNQ2	20	rs914467	62100266	G	T	103868	4541	0.27	0.134645748	kcn	0.962190445	0.94 (0.86, 1.02)
1059	CHRM3	1	rs72758724	239810695	A	G	105627	4632	0.03	0.134786478	receptor	0.962289146	0.79 (0.58, 1.08)
1060	KCNB2	8	rs186220335	73857838	C	A	104375	4570	0.09	0.134924312	kcn	0.962367011	0.90 (0.78, 1.03)
1061	RGS16	1	rs942436	182565274	G	A	105399	4622	0.61	0.13532592	signalling	0.963333789	1.06 (0.98, 1.15)
1062	KCNC2	12	rs547910150	75570835	C	T	102546	4516	0.01	0.135616757	kcn	0.963333789	1.27 (0.93, 1.74)
1063	KCND3	1	1:112432453_CAGG_C	112432453	C	CAGG	101660	4473	0.04	0.135837753	kcn	0.963333789	0.83 (0.64, 1.06)
1064	KCNB2	8	8:73854431_TG_T	73854431	T	TG	103762	4567	0.01	0.13591904	kcn	0.963333789	0.67 (0.40, 1.13)
1065	KCNQ2	20	rs12480834	62061589	A	G	103246	4510	0.23	0.135956087	kcn	0.963333789	1.07 (0.98, 1.17)
1066	KCNQ1	11	rs80056995	2533209	A	G	105553	4630	0.03	0.136028248	kcn	0.963333789	1.18 (0.95, 1.48)
1067	RGS7	1	rs148523751	241457071	A	C	104309	4571	0.02	0.136055124	signalling	0.963333789	0.74 (0.50, 1.10)
1068	KCND2	7	7:120241652_CT_C	120241652	C	CT	103598	4544	0.02	0.136076298	kcn	0.963333789	1.16 (0.95, 1.40)
1069	KCNA6	12	rs11614374	4959178	A	G	105571	4631	0.09	0.136359602	kcn	0.96400072	0.89 (0.77, 1.04)
1070	KCNQ3	8	rs147533329	133241426	A	G	104026	4566	0.04	0.136611024	kcn	0.96400072	0.83 (0.65, 1.06)
1071	CHRNA4	20	rs45563841	61989338	A	G	104647	4589	0.03	0.136717887	receptor	0.96400072	0.82 (0.63, 1.06)
1072	KCNQ1	11	rs113079763	2735140	A	G	103340	4521	0.01	0.136872963	kcn	0.96400072	1.26 (0.93, 1.72)
1073	CHRM3	1	rs184418450	240088313	A	G	103598	4556	0.01	0.137027263	receptor	0.96400072	0.65 (0.37, 1.15)
1074	CHRNA5	15	rs376499689	78849002	C	T	102386	4510	0.05	0.137045562	receptor	0.96400072	1.10 (0.97, 1.26)
1075	KCNQ1	11	rs72847592	2876768	T	C	105627	4632	0.06	0.137083466	kcn	0.96400072	0.86 (0.71, 1.05)
1076	RGS1	1	rs12136860	192546142	G	A	105627	4632	0.11	0.137187652	signalling	0.96400072	1.09 (0.97, 1.21)
1077	GRK5	10	rs2275036	121140321	T	C	105395	4623	0.13	0.137661939	signalling	0.966437799	0.91 (0.81, 1.03)
1078	KCND2	7	rs79484484	120107959	G	A	104808	4591	0.01	0.138312871	kcn	0.967125911	0.59 (0.29, 1.19)
1079	RGS17	6	rs9479488	153371183	G	A	104457	4584	0.54	0.13848713	signalling	0.967125911	1.06 (0.98, 1.14)
1080	KCNQ4	1	rs58126333	41258984	T	C	102305	4462	0.36	0.138515159	kcn	0.967125911	1.07 (0.98, 1.16)
1081	KCNC3	19	rs9917109	50818880	A	C	103372	4524	0.64	0.138569472	kcn	0.967125911	0.94 (0.87, 1.02)
1082	KCNA1	12	rs11063398	5010466	A	T	104314	4593	0.59	0.138602624	kcn	0.967125911	0.95 (0.88, 1.02)
1083	RGS7	1	rs7521859	241343669	T	C	104378	4578	0.81	0.138765591	signalling	0.967125911	1.07 (0.98, 1.18)
1084	GNA14	9	rs4745640	80140747	T	C	104126	4560	0.47	0.138798242	signalling	0.967125911	1.05 (0.98, 1.13)
1085	KCNQ2	20	rs62208000	62032144	A	G	101878	4468	0.07	0.138866526	kcn	0.967125911	1.12 (0.96, 1.29)
1086	GNAQ	9	rs56124603	80487778	G	A	105627	4632	0.03	0.138907955	signalling	0.967125911	0.78 (0.57, 1.08)
1087	KCNB2	8	rs79007033	73763816	A	G	105165	4618	0.02	0.1391248	kcn	0.967259126	0.66 (0.38, 1.15)
1088	KCNH1	1	rs12126073	211316391	A	T	105579	4630	0.02	0.139182235	kcn	0.967259126	1.17 (0.95, 1.44)
1089	KCNH5	14	rs4902176	63174960	T	C	105627	4632	0.36	0.139373725	kcn	0.967352208	0.94 (0.86, 1.02)
1090	KCNV1	8	rs72671014	110967338	T	C	105478	4627	0.03	0.139561245	kcn	0.967352208	1.15 (0.95, 1.39)
1091	RGS12	4	rs3216823	3450541	GC	G	104363	4582	0.04	0.139578385	signalling	0.967352208	0.76 (0.52, 1.09)
1092	KCNQ2	20	rs10427486	62067656	A	G	103536	4539	0.15	0.139803313	kcn	0.968026226	0.92 (0.82, 1.03)
1093	KCNA7	19	rs117676231	49577409	A	G	105627	4632	0.04	0.140065894	kcn	0.968438709	0.84 (0.66, 1.06)
1094	KCNQ5	6	rs766513779	73879813	A	AG	103344	4543	0.18	0.140118341	kcn	0.968438709	0.92 (0.81, 1.03)
1095	KCND2	7	rs183547246	119981132	A	G	104853	4594	0.01	0.140400378	kcn	0.968842962	0.73 (0.48, 1.11)
1096	KCNH8	3	rs34561654	19575232	T	C	105627	4632	0.02	0.140446416	kcn	0.968842962	1.18 (0.95, 1.47)
1097	GRK5	10	rs146936518	121080945	GC	G	104505	4581	0.01	0.140745453	signalling	0.968842962	1.20 (0.94, 1.52)
1098	KCNC3	19	rs73060471	50809760	A	G	105585	4628	0.02	0.14082566	kcn	0.968842962	1.16 (0.95, 1.42)
1099	KCNH1	1	rs17188534	210914380	G	A	105472	4624	0.02	0.140938039	kcn	0.968842962	0.68 (0.41, 1.14)
1100	CHRM3	1	rs551384271	239823953	C	CAG	103865	4535	0.02	0.141213643	receptor	0.968842962	1.21 (0.94, 1.57)
1101	RGS4	1	rs72703004	163041574	T	C	105627	4632	0.02	0.141297514	signalling	0.968842962	1.15 (0.95, 1.40)
1102	KCNH1	1	rs191400346	211139759	T	C	104847	4594	0.01	0.141586911	kcn	0.968842962	1.22 (0.94, 1.59)
1103	RGS6	14	rs117390716	72488863	A	G	104469	4579	0.01	0.141665229	signalling	0.968842962	0.75 (0.51, 1.10)
1104	KCNQ2	20	rs6010938	62081449	T	C	103964	4554	0.28	0.141802526	kcn	0.968842962	0.94 (0.86, 1.02)
1105	RGS12	4	rs112870095	3439126	C	G	104762	4601	0.02	0.141854183	signalling	0.968842962	0.70 (0.44, 1.13)
1106	CHRM3	1	rs12057204	239806393	T	C	105330	4619	0.27	0.141884322	receptor	0.968842962	1.07 (0.98, 1.17)
1107	KCNQ1	11	rs2001170	2865521	C	T	104846	4604	0.07	0.14192922	kcn	0.968842962	0.86 (0.71, 1.05)
1108	CHRNA7	15	rs116970779	32320320	A	G	105627	4632	0.01	0.142081634	receptor	0.968842962	1.21 (0.94, 1.56)
1109	KCND3	1	rs59015726	112454405	G	C	105550	4626	0.09	0.142327216	kcn	0.968842962	1.10 (0.97, 1.24)
1110	KCNH1	1	rs75935167	211224103	T	C	105555	4629	0.02	0.142359913	kcn	0.968842962	1.18 (0.95, 1.47)
1111	KCNQ5	6	rs34463898	73430067	C	T	105627	4632	0.02	0.14242842	kcn	0.968842962	1.18 (0.95, 1.46)
1112	KCNQ2	20	rs147938742	62108264	A	G	104457	4579	0.02	0.142476906	kcn	0.968842962	1.17 (0.95, 1.45)
1113	CHRM4	11	rs79221994	46419780	T	C	105627	4632	0.03	0.142734944	receptor	0.96972791	0.80 (0.59, 1.08)
1114	CHRNA7	15	rs146664512	32447085	A	T	100823	4422	0.99	0.143092738	receptor	0.971207803	1.41 (0.89, 2.22)
1115	KCNH1	1	rs1340126	210977824	A	G	105627	4632	0.08	0.143208959	kcn	0.971207803	0.89 (0.75, 1.04)
1116	KCND2	7	rs148714865	120267584	C	T	104069	4556	0.01	0.143723269	kcn	0.972364726	1.21 (0.94, 1.56)
1117	MUSK	9	rs77452652	113478515	A	T	105375	4617	0.01	0.14373352	nmj	0.972364726	1.23 (0.93, 1.63)
1118	CHRM2	7	rs62485251	136619088	A	C	101944	4468	0.03	0.143764291	receptor	0.972364726	1.18 (0.95, 1.47)
1119	KCNQ1	11	rs1079715	2760409	C	A	104879	4604	0.06	0.143938213	kcn	0.972586278	0.87 (0.72, 1.05)
1120	KCND3	1	rs66461719	112534017	TG	T	102593	4485	0.28	0.144219434	kcn	0.972586278	0.94 (0.86, 1.02)
1121	KCNH5	14	rs61994850	63242558	T	C	105627	4632	0.17	0.144385369	kcn	0.972586278	0.93 (0.83, 1.03)
1122	KCND2	7	rs17324090	120020124	T	C	102625	4487	0.05	0.144453114	kcn	0.972586278	0.88 (0.74, 1.05)
1123	CHRNA4	20	rs7261696	61993790	G	A	105627	4632	0.1	0.144554703	receptor	0.972586278	0.90 (0.78, 1.04)
1124	RGS19	20	rs6011287	62714133	C	T	105335	4615	0.91	0.145031533	signalling	0.972586278	1.11 (0.97, 1.27)
1125	KCNQ5	6	rs796700630	73530389	A	AT	101493	4452	0.03	0.145038379	kcn	0.972586278	0.80 (0.59, 1.08)
1126	RGS6	14	rs149642	72653499	T	C	105627	4632	0.05	0.145124021	signalling	0.972586278	0.87 (0.72, 1.05)
1127	GRK5	10	rs12781823	121151332	T	C	103323	4538	0.18	0.145204758	signalling	0.972586278	0.92 (0.82, 1.03)
1128	KCNH1	1	rs6656271	211081403	G	A	105627	4632	0.24	0.14531992	kcn	0.972586278	1.06 (0.98, 1.15)
1129	RGS6	14	rs189000557	72865831	T	C	101591	4459	0.04	0.145442754	signalling	0.972586278	0.83 (0.65, 1.07)
1130	RGS7	1	rs148690231	241251801	T	C	104850	4597	0.01	0.145595604	signalling	0.972586278	1.17 (0.95, 1.44)
1131	KCNH7	2	rs62171414	163652721	T	A	104141	4566	0.01	0.145682404	kcn	0.972586278	0.72 (0.46, 1.12)
1132	KCNQ3	8	rs4736571	133313545	C	T	102658	4493	0.57	0.14573472	kcn	0.972586278	1.06 (0.98, 1.14)
1133	CHRM2	7	rs324595	136655547	A	G	105598	4629	0.93	0.146046991	receptor	0.972586278	1.13 (0.96, 1.32)
1134	KCNQ2	20	rs75305929	62046549	T	C	104244	4572	0.08	0.146096569	kcn	0.972586278	0.89 (0.75, 1.04)
1135	RGS17	6	rs187507680	153438471	T	C	103810	4557	0.01	0.146471134	signalling	0.972586278	1.21 (0.94, 1.57)
1136	GNA14	9	9:80169947_AT_A	80169947	A	AT	104613	4589	0.11	0.146575361	signalling	0.972586278	1.09 (0.97, 1.22)
1137	CHRM3	1	rs17597501	239895046	T	C	105627	4632	0.03	0.146588316	receptor	0.972586278	0.81 (0.61, 1.08)
1138	RGS9	17	rs79965148	63200479	A	G	105439	4622	0.05	0.147047141	signalling	0.972586278	0.85 (0.69, 1.06)
1139	KCND3	1	rs12025303	112474929	T	C	103755	4547	0.89	0.147331707	kcn	0.972586278	1.11 (0.96, 1.29)
1140	KCND2	7	rs80262844	120330723	T	A	105455	4622	0.02	0.147337668	kcn	0.972586278	1.16 (0.95, 1.43)
1141	KCNH5	14	rs12433909	63378192	G	A	103218	4537	0.34	0.147406961	kcn	0.972586278	0.94 (0.87, 1.02)
1142	KCNH1	1	rs9651108	210891364	A	G	104313	4558	0.09	0.147408541	kcn	0.972586278	1.10 (0.97, 1.25)
1143	KCNB1	20	rs910160	48006733	T	C	104093	4567	0.05	0.147413627	kcn	0.972586278	1.12 (0.96, 1.31)
1144	RGS12	4	rs75501914	3449781	A	G	105312	4623	0.06	0.147534504	signalling	0.972586278	0.85 (0.69, 1.06)
1145	KCNQ3	8	rs111301880	133340555	T	C	103583	4538	0.03	0.147617917	kcn	0.972586278	1.13 (0.96, 1.34)
1146	KCNQ3	8	rs10505589	133132221	C	A	105627	4632	0.12	0.147917261	kcn	0.972586278	0.91 (0.80, 1.03)
1147	KCNQ5	6	rs7774687	73745605	G	T	104734	4590	0.95	0.148344353	kcn	0.972586278	0.91 (0.80, 1.03)
1148	GNAQ	9	rs139009212	80505803	T	C	104710	4593	0.01	0.148449749	signalling	0.972586278	0.73 (0.47, 1.12)
1149	CHRM3	1	rs41269369	239866503	G	A	104797	4583	0.02	0.148657364	receptor	0.972586278	0.77 (0.55, 1.10)
1150	KCNQ5	6	rs113624392	73682819	T	C	105627	4632	0.02	0.148781119	kcn	0.972586278	1.19 (0.94, 1.49)
1151	KCNH8	3	3:19541975_AT_A	19541975	A	AT	101086	4407	0.28	0.148911653	kcn	0.972586278	0.94 (0.86, 1.02)
1152	KCNH1	1	rs17016775	210901181	C	G	105030	4611	0.47	0.14911602	kcn	0.972586278	0.95 (0.88, 1.02)
1153	KCNH5	14	rs75664388	63235809	G	T	104995	4609	0.06	0.149488929	kcn	0.972586278	0.87 (0.72, 1.05)
1154	KCNH5	14	rs747674313	63400171	T	TTA	103855	4545	0.11	0.149585421	kcn	0.972586278	0.91 (0.79, 1.04)
1155	KCNQ3	8	rs1878016	133456441	G	T	105627	4632	0.83	0.149928821	kcn	0.972586278	1.09 (0.97, 1.23)
1156	KCNQ4	1	rs55815755	41305072	A	C	106017	4633	0.02	0.150015655	kcn	0.972586278	1.13 (0.96, 1.34)
1157	CHRNA2	8	8:27313121_TG_T	27313121	T	TG	104508	4580	0.01	0.150452982	receptor	0.972586278	1.22 (0.93, 1.60)
1158	KCNQ3	8	rs117859444	133161223	T	C	104523	4584	0.04	0.150681606	kcn	0.972586278	0.86 (0.70, 1.06)
1159	KCNH8	3	rs9875980	19359438	A	G	105131	4620	0.99	0.15083083	kcn	0.972586278	0.85 (0.69, 1.06)
1160	RGS5	1	rs2662770	163183944	G	A	103101	4511	0.31	0.151045476	signalling	0.972586278	0.94 (0.86, 1.02)
1161	KCNA10	1	rs76227868	111050368	A	G	105024	4604	0.02	0.151165068	kcn	0.972586278	0.76 (0.53, 1.10)
1162	CHRM3	1	rs72758709	239772793	C	T	105627	4632	0.06	0.151333014	receptor	0.972586278	0.88 (0.73, 1.05)
1163	GNA14	9	rs2120396	80140695	C	A	104161	4559	0.82	0.151589874	signalling	0.972586278	1.08 (0.97, 1.19)
1164	KCNH1	1	rs11581492	210850877	C	T	105530	4631	0.1	0.151698068	kcn	0.972586278	0.90 (0.78, 1.04)
1165	KCNH1	1	rs114762981	211091810	G	T	105627	4632	0.02	0.151740162	kcn	0.972586278	0.78 (0.55, 1.10)
1166	RGS20	8	rs139951965	54853436	T	C	103505	4548	0.01	0.151786933	signalling	0.972586278	0.68 (0.40, 1.15)
1167	KCNQ5	6	rs6453650	73878321	A	G	104879	4596	0.4	0.151930657	kcn	0.972586278	0.94 (0.87, 1.02)
1168	ACHE	7	rs138529245	100478320	G	C	104310	4572	0.01	0.152172998	termination	0.972586278	0.65 (0.35, 1.18)
1169	KCNA2	1	rs146997034	111179636	A	C	105305	4618	0.01	0.152788758	kcn	0.972586278	0.56 (0.26, 1.24)
1170	KCNQ1	11	rs146637519	2880108	T	G	105312	4616	0.01	0.152991196	kcn	0.972586278	0.64 (0.35, 1.18)
1171	KCNG4	16	rs78476573	84242883	T	A	105109	4604	0.06	0.153068703	kcn	0.972586278	0.87 (0.72, 1.05)
1172	RGS6	14	rs34328930	72437724	A	G	105312	4612	0.2	0.153510587	signalling	0.972586278	0.94 (0.86, 1.02)
1173	KCNH8	3	rs140880711	19394521	A	G	103740	4551	0.02	0.153563133	kcn	0.972586278	0.79 (0.57, 1.09)
1174	RGS16	1	rs509476	182573227	C	T	105621	4632	0.97	0.153706536	signalling	0.972586278	1.23 (0.93, 1.64)
1175	KCNQ1	11	rs77583848	2540170	C	G	105435	4630	0.02	0.153855432	kcn	0.972586278	0.80 (0.58, 1.09)
1176	CHRNB2	1	rs12748485	154560471	T	C	104322	4577	0.03	0.153932376	receptor	0.972586278	0.82 (0.62, 1.08)
1177	CHRM5	15	rs147091785	34358578	T	C	100695	4417	0.02	0.154056488	receptor	0.972586278	1.21 (0.93, 1.57)
1178	GNAQ	9	rs144095626	80561383	T	C	105169	4607	0.01	0.15430062	signalling	0.972586278	0.67 (0.39, 1.16)
1179	RGS4	1	rs2841957	163053018	T	C	105069	4608	0.27	0.154390165	signalling	0.972586278	0.93 (0.85, 1.03)
1180	KCNS3	2	rs34437596	18072947	G	A	103852	4549	0.13	0.154635928	kcn	0.972586278	1.08 (0.97, 1.20)
1181	RGS7	1	rs114973152	241440148	A	G	105410	4623	0.04	0.15483348	signalling	0.972586278	1.12 (0.96, 1.30)
1182	GNA14	9	rs113734635	80195450	G	A	104881	4594	0.01	0.154845081	signalling	0.972586278	0.73 (0.48, 1.13)
1183	RGS6	14	rs28410909	72601745	G	A	104084	4572	0.28	0.154904788	signalling	0.972586278	0.94 (0.86, 1.02)
1184	KCND2	7	rs150361465	120381002	G	A	105426	4622	0.02	0.154928053	kcn	0.972586278	0.73 (0.47, 1.13)
1185	KCNH2	7	rs41313101	150669320	A	G	104414	4592	0.02	0.154976786	kcn	0.972586278	1.18 (0.94, 1.48)
1186	KCND2	7	rs10488301	120167316	T	C	105627	4632	0.26	0.154978113	kcn	0.972586278	0.94 (0.86, 1.02)
1187	CHRNA4	20	rs758831136	62000852	C	CAG	101585	4443	0.77	0.155148711	receptor	0.972586278	1.06 (0.98, 1.16)
1188	CHAT, SLC18A3	10	rs2140925	50813194	G	A	103803	4550	0.01	0.155442532	synthesis, storage	0.972586278	1.19 (0.94, 1.52)
1189	CHRNA10	11	rs7123164	3678446	A	G	105627	4632	0.11	0.155495926	receptor	0.972586278	1.08 (0.97, 1.21)
1190	KCNB1	20	rs113234065	48068508	G	A	103721	4546	0.03	0.155606986	kcn	0.972586278	1.17 (0.94, 1.44)
1191	KCNQ2	20	rs4809298	62050379	A	G	104416	4577	0.19	0.155620937	kcn	0.972586278	0.93 (0.84, 1.03)
1192	KCNH1	1	rs149959078	210966210	C	T	105354	4613	0.01	0.155671172	kcn	0.972586278	0.70 (0.42, 1.15)
1193	RGS6	14	rs6574044	72549819	A	G	104902	4603	0.95	0.155684822	signalling	0.972586278	0.90 (0.77, 1.04)
1194	CHRM3	1	rs144568985	239751184	T	G	104001	4559	0.02	0.155793987	receptor	0.972586278	0.76 (0.52, 1.11)
1195	KCNQ1	11	rs144478264	2877886	T	C	102845	4496	0.03	0.156022487	kcn	0.972586278	0.81 (0.60, 1.09)
1196	GNAI1	7	rs117771924	79784267	C	T	104187	4562	0.01	0.156231905	signalling	0.972586278	1.20 (0.93, 1.56)
1197	CHRNB1	17	rs34914463	7366619	C	T	105627	4632	0.13	0.156274166	receptor	0.972586278	1.08 (0.97, 1.20)
1198	KCNA7	19	rs116872415	49565762	T	C	105057	4610	0.02	0.156293612	kcn	0.972586278	1.17 (0.94, 1.46)
1199	RGS6	14	rs113820987	72882453	G	A	105112	4610	0.02	0.156807515	signalling	0.972586278	1.22 (0.93, 1.59)
1200	RGS10	10	rs2917936	121310498	C	T	103565	4518	0.36	0.156935962	signalling	0.972586278	1.06 (0.98, 1.14)
1201	KCNQ2	20	rs183157509	62089923	C	G	104038	4559	0.01	0.157094952	kcn	0.972586278	0.67 (0.39, 1.17)
1202	RGS6	14	rs79094722	72843551	T	A	105080	4600	0.03	0.157175308	signalling	0.972586278	0.84 (0.65, 1.07)
1203	KCNH7	2	2:163312841_GAAATTATAATTTATACATTATAC_G	163312841	G	GAAATTATAATTTATACATTATAC	103333	4532	0.01	0.157182289	kcn	0.972586278	1.21 (0.93, 1.59)
1204	KCNH8	3	rs33915638	19574945	G	A	105627	4632	0.1	0.157182305	kcn	0.972586278	1.09 (0.97, 1.22)
1205	KCND3	1	rs2788612	112416363	C	T	105077	4614	0.95	0.15719895	kcn	0.972586278	1.17 (0.94, 1.44)
1206	KCNB2	8	rs349336	73448053	C	T	103635	4554	0.02	0.157288008	kcn	0.972586278	0.76 (0.52, 1.11)
1207	RGS6	14	rs55961676	72960083	G	A	105627	4632	0.05	0.157379054	signalling	0.972586278	1.11 (0.96, 1.27)
1208	KCNH5	14	rs117465394	63282135	A	C	103456	4549	0.01	0.157566664	kcn	0.972586278	1.19 (0.94, 1.51)
1209	LRP4	11	rs111426027	46889607	T	C	105627	4632	0.01	0.157839689	nmj	0.972586278	1.24 (0.92, 1.66)
1210	CHRM3	1	rs35226936	239737193	TC	T	102325	4505	0.03	0.157929084	receptor	0.972586278	0.72 (0.46, 1.14)
1211	CHRNA7	15	rs76336281	32334656	C	T	103187	4517	0.04	0.158247198	receptor	0.972586278	1.12 (0.96, 1.31)
1212	RGS9	17	rs113320651	63228345	G	T	104751	4594	0.03	0.158371021	signalling	0.972586278	0.82 (0.62, 1.08)
1213	RGS5	1	1:163268049_AAAC_A	163268049	A	AAAC	104575	4579	0.01	0.158437912	signalling	0.972586278	0.78 (0.56, 1.10)
1214	RGS6	14	rs36032616	72484156	G	A	105627	4632	0.04	0.158469454	signalling	0.972586278	1.14 (0.95, 1.38)
1215	KCNH5	14	rs8022157	63188086	A	G	104704	4595	0.52	0.158538826	kcn	0.972586278	0.95 (0.88, 1.02)
1216	KCNQ2	20	rs150288335	62068109	C	T	105286	4618	0.01	0.158657262	kcn	0.972586278	1.21 (0.93, 1.57)
1217	KCNB2	8	rs17775737	73804937	A	G	103486	4529	0.13	0.158795288	kcn	0.972586278	0.92 (0.81, 1.04)
1218	RGS6	14	rs149633	72657084	C	A	104824	4593	0.48	0.159068149	signalling	0.972586278	0.94 (0.87, 1.02)
1219	KCNQ2	20	rs75436922	62066953	T	C	104841	4596	0.03	0.159070016	kcn	0.972586278	1.13 (0.95, 1.34)
1220	KCNQ1	11	rs151219	2776523	T	C	104207	4576	0.2	0.159130343	kcn	0.972586278	1.06 (0.98, 1.16)
1221	KCNH5	14	rs71120230	63203117	TA	T	102048	4463	0.39	0.159294198	kcn	0.972586278	1.06 (0.98, 1.14)
1222	KCNA4	11	rs552769	30044230	G	A	105219	4613	0.41	0.159440326	kcn	0.972586278	0.95 (0.88, 1.02)
1223	KCNH1	1	rs2134109	211136100	G	C	105430	4621	0.54	0.159610911	kcn	0.972586278	1.05 (0.98, 1.13)
1224	KCNQ3	8	rs72721085	133466106	G	T	105395	4622	0.02	0.159642916	kcn	0.972586278	1.15 (0.95, 1.41)
1225	RGS5	1	rs116345251	163141355	C	A	104643	4587	0.01	0.15967936	signalling	0.972586278	0.63 (0.34, 1.20)
1226	RGS6	14	rs72721887	72769070	T	A	105018	4604	0.06	0.159743516	signalling	0.972586278	1.11 (0.96, 1.28)
1227	RGS10	10	rs7101058	121296867	A	G	102800	4506	0.62	0.159796273	signalling	0.972586278	0.95 (0.88, 1.02)
1228	RGS6	14	rs2238273	72459258	T	C	105092	4615	0.05	0.159904659	signalling	0.972586278	1.12 (0.96, 1.31)
1229	CHRNA7	15	rs61573551	32403206	A	G	103052	4505	0.09	0.160130623	receptor	0.972586278	0.89 (0.77, 1.05)
1230	RGS5	1	rs61812214	163294198	A	T	103376	4536	0.03	0.160386673	signalling	0.972586278	1.15 (0.95, 1.39)
1231	AGRN	1	rs147362722	982403	T	C	104451	4563	0.01	0.160433228	nmj	0.972586278	1.14 (0.95, 1.37)
1232	CHRM3	1	rs75731445	239588497	G	A	104453	4573	0.02	0.160506863	receptor	0.972586278	1.15 (0.94, 1.41)
1233	KCNV1	8	rs3068246	110996949	C	G	101036	4430	0.01	0.160556049	kcn	0.972586278	1.21 (0.93, 1.57)
1234	KCNQ3	8	rs6991482	133149967	A	G	104063	4548	0.04	0.16061622	kcn	0.972586278	1.13 (0.95, 1.33)
1235	RGS10	10	rs1974211	121278570	C	T	105405	4621	0.23	0.160671868	signalling	0.972586278	0.94 (0.85, 1.03)
1236	KCND3	1	rs2995809	112464819	A	G	104109	4574	0.17	0.160959989	kcn	0.972586278	1.07 (0.97, 1.17)
1237	KCNH1	1	rs1538757	210893233	G	T	105035	4601	0.93	0.160960462	kcn	0.972586278	0.91 (0.80, 1.04)
1238	CHRNB1	17	rs17806566	7352163	C	T	105324	4620	0.04	0.161538914	receptor	0.972586278	0.85 (0.68, 1.07)
1239	KCNH5	14	14:63299044_CT_C	63299044	C	CT	104011	4551	0.41	0.161854879	kcn	0.972586278	0.95 (0.88, 1.02)
1240	CHRM3	1	rs1338909	239660436	C	G	102120	4483	0.32	0.161869069	receptor	0.972586278	1.06 (0.98, 1.15)
1241	KCNS1	20	rs35456522	43727443	C	G	103418	4536	0.27	0.161945931	kcn	0.972586278	1.06 (0.98, 1.15)
1242	GNA14	9	rs10116050	80062274	A	G	105513	4626	0.16	0.162180962	signalling	0.972586278	0.93 (0.83, 1.03)
1243	KCND2	7	rs2189977	120344218	A	C	105627	4632	0.28	0.162193491	kcn	0.972586278	0.94 (0.86, 1.03)
1244	RGS20	8	rs72655192	54802780	T	C	105627	4632	0.02	0.162385886	signalling	0.972586278	1.17 (0.94, 1.46)
1245	RGS6	14	rs56027785	72548922	T	A	102791	4510	0.16	0.162414242	signalling	0.972586278	0.93 (0.83, 1.03)
1246	CHRM3	1	rs6676664	239601307	C	T	105358	4619	0.08	0.162534866	receptor	0.972586278	1.08 (0.97, 1.22)
1247	KCNQ1	11	rs12575958	2647632	T	C	104206	4575	0.14	0.162958941	kcn	0.972586278	0.92 (0.82, 1.03)
1248	KCNQ1	11	rs55771042	2799369	G	C	105279	4618	0.02	0.162960337	kcn	0.972586278	1.14 (0.95, 1.37)
1249	RGS7	1	rs79645835	241216737	C	A	105627	4632	0.02	0.162967135	signalling	0.972586278	0.70 (0.42, 1.16)
1250	GRK5	10	rs142479119	121178783	T	C	104610	4577	0.03	0.163182236	signalling	0.972586278	0.83 (0.64, 1.08)
1251	KCNH5	14	rs117500830	63212007	T	C	103680	4551	0.01	0.163214044	kcn	0.972586278	1.26 (0.91, 1.76)
1252	KCNA4	11	rs80263336	30031321	C	T	105510	4624	0.01	0.163251008	kcn	0.972586278	1.21 (0.93, 1.59)
1253	RGS7	1	1:241131176_TAG_T	241131176	T	TAG	105396	4619	0.06	0.163377915	signalling	0.972586278	0.88 (0.74, 1.05)
1254	KCNQ3	8	rs116966775	133299910	T	C	104909	4607	0.01	0.163498433	kcn	0.972586278	0.48 (0.17, 1.35)
1255	KCNG4	16	rs11648460	84266792	C	G	102042	4481	0.35	0.163519748	kcn	0.972586278	0.95 (0.88, 1.02)
1256	RGS7	1	rs12733747	241254796	C	T	104581	4577	0.23	0.163767812	signalling	0.972586278	1.07 (0.97, 1.17)
1257	KCNA3	1	rs2821547	111204689	A	G	104174	4569	0.76	0.163819474	kcn	0.972586278	1.07 (0.97, 1.16)
1258	CHRNA7	15	rs118112935	32336049	G	C	104426	4563	0.02	0.163915065	receptor	0.972586278	0.74 (0.48, 1.13)
1259	RGS5	1	rs201259505	163242908	CA	C	103588	4544	0.03	0.164008708	signalling	0.972586278	1.17 (0.94, 1.45)
1260	CHRM3	1	rs2116375	240057886	T	C	101198	4445	0.89	0.164401884	receptor	0.972586278	0.93 (0.84, 1.03)
1261	CHRNA2	8	rs2565055	27337380	T	G	104546	4585	0.23	0.16450904	receptor	0.972586278	0.94 (0.86, 1.03)
1262	RGS17	6	rs13193190	153405251	C	T	105176	4608	0.02	0.16467876	signalling	0.972586278	0.80 (0.58, 1.10)
1263	RGS10	10	10:121309166_CAGAA_C	121309166	C	CAGAA	101722	4461	0.05	0.16478159	signalling	0.972586278	0.87 (0.72, 1.06)
1264	RGS6	14	rs7159438	72922485	C	G	103474	4543	0.5	0.164828178	signalling	0.972586278	1.06 (0.98, 1.14)
1265	KCNH7	2	rs143341337	163555106	A	T	104403	4593	0.01	0.164933737	kcn	0.972586278	0.70 (0.42, 1.16)
1266	RGS7	1	rs61832424	241006333	T	C	105487	4628	0.74	0.165076362	signalling	0.972586278	0.94 (0.87, 1.02)
1267	RGS21	1	rs150845362	192304905	C	G	104699	4593	0.01	0.165084013	signalling	0.972586278	0.69 (0.41, 1.16)
1268	GNAI1	7	rs2714455	79788095	A	G	105181	4616	0.09	0.16520166	signalling	0.972586278	1.08 (0.97, 1.21)
1269	KCNB2	8	rs142525254	73849768	C	A	105475	4624	0.01	0.165553508	kcn	0.972586278	1.19 (0.93, 1.51)
1270	KCNA5	12	rs35897305	5157918	GC	G	102443	4494	0.09	0.165592382	kcn	0.972586278	1.09 (0.97, 1.23)
1271	GRK5	10	rs11198938	121218869	C	G	105048	4606	0.08	0.165786676	signalling	0.972586278	1.10 (0.96, 1.26)
1272	RGS8	1	rs144886845	182609922	T	C	104318	4578	0.01	0.165955413	signalling	0.972586278	1.19 (0.93, 1.53)
1273	KCNA1	12	rs2109422	5016393	T	C	105627	4632	0.7	0.166024494	kcn	0.972586278	0.95 (0.87, 1.02)
1274	RGS10	10	rs147852698	121256318	C	T	104999	4609	0.02	0.166044675	signalling	0.972586278	0.75 (0.49, 1.13)
1275	KCNQ3	8	rs10956651	133288646	G	A	105401	4621	0.53	0.166117711	kcn	0.972586278	1.05 (0.98, 1.14)
1276	RGS11	16	rs61759901	320992	A	C	105627	4632	0.01	0.16641977	signalling	0.972586278	0.72 (0.46, 1.14)
1277	KCNH1	1	rs752700837	211000693	GA	G	103844	4542	0.49	0.16659183	kcn	0.972586278	0.94 (0.87, 1.02)
1278	KCNQ4	1	rs34567245	41273145	TC	T	104697	4569	0.05	0.166605725	kcn	0.972586278	0.83 (0.64, 1.08)
1279	KCNG1	20	rs4811110	49621399	C	G	105111	4607	0.84	0.166694765	kcn	0.972586278	0.93 (0.84, 1.03)
1280	KCNQ5	6	rs116845587	73330616	C	T	105627	4632	0.02	0.166756997	kcn	0.972586278	0.80 (0.58, 1.10)
1281	KCNQ1	11	rs59676063	2613697	G	A	103681	4536	0.02	0.167081217	kcn	0.972586278	1.15 (0.94, 1.40)
1282	GNA14	9	rs78414400	80081753	A	T	104912	4603	0.06	0.167323667	signalling	0.972586278	1.11 (0.96, 1.28)
1283	GRK5	10	rs61876100	121189420	T	G	102247	4485	0.05	0.167832939	signalling	0.972586278	0.88 (0.74, 1.05)
1284	RGS9	17	rs117353827	63190382	A	G	105099	4611	0.01	0.16791789	signalling	0.972586278	0.58 (0.27, 1.26)
1285	KCNQ1	11	rs117846246	2606107	T	C	103777	4569	0.01	0.167963494	kcn	0.972586278	0.68 (0.39, 1.18)
1286	RGS6	14	rs77757729	72637066	A	G	105627	4632	0.03	0.16801763	signalling	0.972586278	0.84 (0.65, 1.08)
1287	KCNQ5	6	rs2882405	73887759	G	A	104828	4593	0.24	0.168075228	kcn	0.972586278	1.07 (0.97, 1.17)
1288	CHRNG	2	rs41265125	233396025	A	G	104832	4595	0.08	0.168132678	receptor	0.972586278	1.09 (0.96, 1.24)
1289	KCNQ1	11	rs7108037	2875163	G	A	102965	4509	0.48	0.168291615	kcn	0.972586278	0.95 (0.88, 1.02)
1290	MUSK	9	rs2821152	113515540	G	A	105232	4621	0.08	0.168296285	nmj	0.972586278	0.91 (0.79, 1.04)
1291	CHRM2	7	7:136553493_GCA_G	136553493	G	GCA	101330	4453	0.72	0.168346531	receptor	0.972586278	0.95 (0.88, 1.02)
1292	LRP4	11	rs140745184	46942241	T	C	105044	4602	0.02	0.168453558	nmj	0.972586278	0.78 (0.55, 1.11)
1293	RGS3	9	rs80283862	116368620	G	A	105573	4631	0.1	0.168564191	signalling	0.972586278	1.09 (0.97, 1.22)
1294	KCNQ5	6	rs4615346	73529940	G	C	105117	4606	0.32	0.168628672	kcn	0.972586278	0.94 (0.87, 1.02)
1295	KCNB1	20	rs6019867	48101910	A	G	105609	4632	0.18	0.168905209	kcn	0.972586278	0.93 (0.84, 1.03)
1296	CHRNA4	20	rs12624321	62001744	T	C	103053	4523	0.27	0.168976559	receptor	0.972586278	1.06 (0.97, 1.16)
1297	RGS6	14	rs9323568	72920193	G	A	101949	4474	0.62	0.169082814	signalling	0.972586278	1.06 (0.98, 1.15)
1298	RGS8	1	rs6680242	182675034	G	T	105552	4630	0.05	0.169235319	signalling	0.972586278	0.86 (0.70, 1.06)
1299	RGS9	17	rs143809034	63155842	A	T	101644	4462	0.02	0.169358858	signalling	0.972586278	0.76 (0.51, 1.13)
1300	KCNQ1	11	rs81204	2798305	C	T	102252	4476	0.23	0.169438982	kcn	0.972586278	0.93 (0.85, 1.03)
1301	RGS17	6	rs2073259	153345647	A	G	104693	4587	0.22	0.169507032	signalling	0.972586278	1.06 (0.97, 1.16)
1302	KCNH1	1	rs74381924	210872206	T	A	105143	4614	0.03	0.169553334	kcn	0.972586278	0.81 (0.60, 1.09)
1303	CHRNB3	8	rs138490750	42569377	A	G	105064	4597	0.04	0.169796715	receptor	0.972586278	0.88 (0.73, 1.06)
1304	RGS7	1	rs74891724	241069713	T	C	105627	4632	0.02	0.169846073	signalling	0.972586278	0.76 (0.51, 1.12)
1305	CHRM3	1	rs4145784	239857992	A	G	103461	4541	0.88	0.169871094	receptor	0.972586278	0.92 (0.83, 1.03)
1306	RGS16	1	rs10494534	182564062	T	G	105627	4632	0.05	0.169914886	signalling	0.972586278	0.85 (0.67, 1.07)
1307	GNA14	9	rs35870372	80196473	A	C	102834	4531	0.3	0.170221645	signalling	0.972586278	1.06 (0.98, 1.15)
1308	KCNH5	14	rs17100226	63163296	A	G	104485	4585	0.08	0.170404973	kcn	0.972586278	0.90 (0.78, 1.05)
1309	MUSK	9	9:113543848_TC_T	113543848	T	TC	104473	4580	0.02	0.170533774	nmj	0.972586278	0.80 (0.57, 1.10)
1310	RGS17	6	6:153395446_GTGCT_G	153395446	G	GTGCT	104607	4586	0.86	0.170659786	signalling	0.972586278	1.13 (0.95, 1.34)
1311	KCNB2	8	rs117976551	73592332	G	C	105627	4632	0.03	0.170738745	kcn	0.972586278	0.83 (0.64, 1.08)
1312	CHRM4	11	rs113033789	46417259	A	G	105465	4619	0.01	0.170751724	receptor	0.972586278	1.24 (0.91, 1.69)
1313	KCNQ1	11	rs75392110	2599360	A	G	105627	4632	0.04	0.170804132	kcn	0.972586278	0.84 (0.65, 1.08)
1314	CHRNA4	20	rs141973878	61964867	A	G	105304	4616	0.01	0.170809962	receptor	0.972586278	0.76 (0.51, 1.13)
1315	RGS7	1	rs2502443	241086503	C	T	105579	4628	0.55	0.170878916	signalling	0.972586278	1.05 (0.98, 1.14)
1316	CHRM3	1	rs1111249	239965310	G	A	105627	4632	0.41	0.170902024	receptor	0.972586278	0.95 (0.88, 1.02)
1317	KCNH5	14	rs7155426	63305700	G	C	104881	4597	0.37	0.170907862	kcn	0.972586278	0.95 (0.87, 1.02)
1318	CHRM3	1	rs35437718	239763693	T	C	105627	4632	0.08	0.171118609	receptor	0.972586278	0.90 (0.78, 1.04)
1319	RGS10	10	rs6585552	121298846	C	G	105517	4625	0.91	0.171135657	signalling	0.972586278	0.92 (0.82, 1.04)
1320	LRP4	11	rs145561523	46891397	C	T	105260	4620	0.02	0.171364416	nmj	0.972586278	1.16 (0.94, 1.43)
1321	SLC5A7	2	rs10195701	108609099	C	T	105040	4595	0.15	0.171641032	synthesis	0.972586278	1.08 (0.97, 1.20)
1322	CHRM3	1	rs115020360	239733044	T	C	105627	4632	0.04	0.171820226	receptor	0.972586278	1.15 (0.94, 1.41)
1323	RGS12	4	rs76365676	3387221	A	G	105627	4632	0.02	0.171961414	signalling	0.972586278	0.83 (0.64, 1.08)
1324	CHRNE	17	rs569259069	4813918	C	A	103430	4528	0.01	0.171987028	receptor	0.972586278	1.18 (0.93, 1.50)
1325	KCND3	1	rs114158925	112308115	C	T	104557	4587	0.02	0.17221204	kcn	0.972586278	0.78 (0.54, 1.12)
1326	RGS10	10	rs29001632	121250868	A	G	101860	4465	0.06	0.172262757	signalling	0.972586278	0.88 (0.73, 1.06)
1327	KCND2	7	rs117523100	120321891	A	C	105627	4632	0.02	0.172356511	kcn	0.972586278	0.74 (0.48, 1.14)
1328	RGS6	14	rs1402061	72699668	A	G	104825	4592	0.48	0.172703436	signalling	0.972586278	1.05 (0.98, 1.13)
1329	KCNQ2	20	rs12480884	62055051	A	G	105244	4616	0.04	0.172819338	kcn	0.972586278	1.11 (0.96, 1.28)
1330	RGS6	14	14:72533217_GTTT_G	72533217	G	GTTT	103837	4554	0.94	0.172913875	signalling	0.972586278	0.90 (0.78, 1.05)
1331	CHRM3	1	rs629834	239914433	A	G	103338	4534	0.03	0.173509358	receptor	0.972586278	1.16 (0.94, 1.43)
1332	KCNQ1	11	rs201878433	2651046	GT	G	104570	4593	0.02	0.17383573	kcn	0.972586278	0.82 (0.61, 1.09)
1333	KCNQ3	8	rs1025436	133137912	T	C	105320	4621	0.86	0.17384305	kcn	0.972586278	1.08 (0.97, 1.22)
1334	KCNH7	2	rs115701059	163530458	A	G	104658	4586	0.01	0.173983038	kcn	0.972586278	1.25 (0.91, 1.71)
1335	AGRN	1	1:997769_CG_C	997769	C	CG	102872	4517	0.27	0.174096569	nmj	0.972586278	1.06 (0.97, 1.15)
1336	RGS7	1	rs3901167	240961900	C	T	105466	4623	0.08	0.174182013	signalling	0.972586278	0.92 (0.81, 1.04)
1337	CHRM3	1	rs72758782	239979057	A	G	105036	4604	0.01	0.174747755	receptor	0.972586278	0.75 (0.50, 1.13)
1338	KCND2	7	rs34938824	120273688	A	G	103819	4548	0.02	0.174991195	kcn	0.972586278	1.13 (0.95, 1.34)
1339	RGS7	1	rs138766123	241047558	A	C	104821	4594	0.01	0.175012263	signalling	0.972586278	1.24 (0.91, 1.70)
1340	CHAT	10	rs116112180	50850050	A	G	105600	4630	0.03	0.175142033	synthesis	0.972586278	1.13 (0.95, 1.34)
1341	KCND2	7	7:120059108_CTCTG_C	120059108	C	CTCTG	100716	4410	0.02	0.175324815	kcn	0.972586278	0.78 (0.54, 1.12)
1342	CHRNA4	20	rs45577639	61983311	A	G	101403	4444	0.21	0.175464935	receptor	0.972586278	0.93 (0.85, 1.03)
1343	CHRNA9	4	rs78226019	40332946	T	C	105506	4627	0.25	0.175515805	receptor	0.972586278	1.06 (0.98, 1.14)
1344	KCNH7	2	rs59726222	163514127	T	G	105514	4626	0.1	0.175560237	kcn	0.972586278	0.90 (0.78, 1.05)
1345	KCNC1	11	rs59267268	17766290	G	A	104141	4564	0.02	0.175612312	kcn	0.972586278	0.75 (0.49, 1.14)
1346	RGS7	1	rs7512603	241494578	A	G	105437	4623	0.22	0.175621214	signalling	0.972586278	1.06 (0.97, 1.15)
1347	KCNQ4	1	rs6675976	41269239	G	A	106203	4646	0.39	0.175772985	kcn	0.972586278	1.05 (0.98, 1.13)
1348	RGS8	1	rs72727017	182678839	A	G	103316	4532	0.07	0.175946977	signalling	0.972586278	1.09 (0.96, 1.24)
1349	KCNC1	11	rs1989452	17780579	A	G	103167	4533	0.3	0.176118998	kcn	0.972586278	1.05 (0.98, 1.13)
1350	KCNQ1	11	rs41282928	2799299	T	G	104169	4558	0.05	0.17646834	kcn	0.972586278	1.11 (0.95, 1.29)
1351	KCNG1	20	rs73274832	49642163	T	C	105551	4630	0.02	0.17653583	kcn	0.972586278	1.17 (0.93, 1.48)
1352	RGS6	14	rs2238221	72699340	T	C	105489	4625	0.09	0.176688384	signalling	0.972586278	0.90 (0.77, 1.05)
1353	GRK5	10	rs80165033	120961603	T	G	105529	4622	0.06	0.176974083	signalling	0.972586278	1.10 (0.96, 1.26)
1354	KCNC2	12	12:75595040_TG_T	75595040	T	TG	105578	4628	0.08	0.176988022	kcn	0.972586278	1.10 (0.96, 1.26)
1355	RGS4	1	rs72717254	163029844	T	G	105627	4632	0.04	0.176992144	signalling	0.972586278	1.13 (0.95, 1.34)
1356	RGS12	4	rs7668784	3339038	T	G	105247	4616	0.22	0.177011809	signalling	0.972586278	0.93 (0.84, 1.03)
1357	RGS6	14	rs11623458	72916133	G	A	105627	4632	0.06	0.177254271	signalling	0.972586278	0.87 (0.70, 1.07)
1358	CHRNE	17	rs141192775	4815412	T	C	104091	4565	0.03	0.177316401	receptor	0.972586278	1.14 (0.94, 1.38)
1359	KCNB2	8	rs143844040	73832729	A	G	104163	4574	0.02	0.177526663	kcn	0.972586278	0.81 (0.60, 1.10)
1360	KCNA5	12	rs73036770	5159935	T	C	103198	4533	0.12	0.177558028	kcn	0.972586278	1.08 (0.97, 1.20)
1361	KCNC3	19	rs80226314	50829530	T	C	105627	4632	0.02	0.177658986	kcn	0.972586278	0.74 (0.48, 1.14)
1362	KCNA3	1	1:111202212_TCAGA_T	111202212	T	TCAGA	104631	4586	0.01	0.177663604	kcn	0.972586278	1.16 (0.93, 1.45)
1363	KCNC2	12	rs4267139	75504564	G	A	104749	4595	0.32	0.177739269	kcn	0.972586278	1.05 (0.98, 1.14)
1364	KCNF1	2	rs56741061	11062874	G	A	101954	4457	0.2	0.177803696	kcn	0.972586278	1.07 (0.97, 1.17)
1365	RGS6	14	rs112285907	72793855	G	T	105598	4629	0.01	0.178135025	signalling	0.972586278	1.22 (0.91, 1.64)
1366	KCNH5	14	rs7154517	63247328	A	G	101794	4459	0.29	0.179108515	kcn	0.972586278	1.06 (0.97, 1.15)
1367	RGS6	14	rs12588021	72955384	C	T	105627	4632	0.57	0.179111678	signalling	0.972586278	1.06 (0.98, 1.14)
1368	KCNH1	1	rs149662777	211116475	C	T	105610	4632	0.01	0.17912769	kcn	0.972586278	0.69 (0.41, 1.18)
1369	GRK5	10	rs4751702	120979749	C	T	105113	4605	0.92	0.180052237	signalling	0.972586278	1.12 (0.95, 1.31)
1370	RGS17	6	rs148538597	153403499	T	C	105395	4625	0.02	0.180101406	signalling	0.972586278	1.15 (0.94, 1.40)
1371	CHRNB3, CHRNA6	8	rs77112867	42598544	C	T	103650	4549	0.03	0.180121033	receptor	0.972586278	0.81 (0.59, 1.10)
1372	RGS17	6	rs968539	153350074	T	C	105627	4632	0.32	0.180259196	signalling	0.972586278	1.05 (0.98, 1.14)
1373	GRK5	10	rs9794276	121020142	A	G	102283	4503	0.64	0.180510913	signalling	0.972586278	0.95 (0.89, 1.02)
1374	KCNH8	3	rs369504161	19545272	C	G	105492	4625	0.01	0.180937321	kcn	0.972586278	0.78 (0.55, 1.12)
1375	KCNQ5	6	rs6937341	73338355	G	T	105564	4630	0.46	0.181124686	kcn	0.972586278	1.05 (0.98, 1.13)
1376	KCNQ1	11	rs78688069	2752183	A	C	104546	4587	0.02	0.181173767	kcn	0.972586278	1.12 (0.95, 1.32)
1377	GRK5	10	rs74479829	121160991	C	G	105627	4632	0.04	0.181235543	signalling	0.972586278	1.11 (0.95, 1.29)
1378	KCNQ1	11	rs7128926	2696744	G	A	104459	4578	0.19	0.181308085	kcn	0.972586278	1.06 (0.97, 1.15)
1379	KCNH1	1	rs75897840	211260430	T	C	105212	4612	0.07	0.181372154	kcn	0.972586278	0.89 (0.75, 1.06)
1380	KCND2	7	rs201177419	120395610	GA	G	104531	4594	0.03	0.181597549	kcn	0.972586278	0.84 (0.65, 1.08)
1381	CHRND	2	rs62193797	233392268	A	C	104955	4596	0.08	0.181687909	receptor	0.972586278	1.09 (0.96, 1.24)
1382	KCNB1	20	rs237472	48043736	A	C	104695	4595	0.94	0.181852433	kcn	0.972586278	0.91 (0.79, 1.04)
1383	CHRNA9	4	rs7669882	40350651	A	G	103701	4529	0.3	0.182040492	receptor	0.972586278	1.05 (0.98, 1.13)
1384	GNA14	9	rs3905110	80247593	A	C	103534	4559	0.18	0.182043383	signalling	0.972586278	0.92 (0.82, 1.04)
1385	KCNA10	1	rs17682271	111066124	C	T	105627	4632	0.03	0.182070718	kcn	0.972586278	0.86 (0.70, 1.07)
1386	CHRND, CHRNG	2	rs115132742	233401047	G	A	102336	4489	0.03	0.182730384	receptor	0.972586278	1.14 (0.94, 1.39)
1387	KCNB2	8	rs118006944	73534238	G	T	104517	4579	0.05	0.182809849	kcn	0.972586278	0.88 (0.73, 1.06)
1388	RGS5	1	rs12139414	163161044	A	G	105569	4625	0.11	0.182951283	signalling	0.972586278	0.92 (0.81, 1.04)
1389	KCNQ1	11	rs7937388	2723142	C	T	105024	4604	0.07	0.182991306	kcn	0.972586278	1.09 (0.96, 1.24)
1390	GNAQ	9	rs191253377	80354904	T	C	104881	4601	0.01	0.18306928	signalling	0.972586278	0.73 (0.45, 1.16)
1391	KCNQ3	8	8:133468839_AT_A	133468839	A	AT	105039	4603	0.01	0.183224762	kcn	0.972586278	1.20 (0.92, 1.56)
1392	KCND3	1	rs114586609	112518387	T	C	104893	4592	0.03	0.183362763	kcn	0.972586278	0.81 (0.59, 1.11)
1393	KCNQ3	8	rs117976793	133329552	T	C	104621	4595	0.02	0.183391803	kcn	0.972586278	1.13 (0.94, 1.36)
1394	KCND3	1	rs140731277	112525704	T	G	104818	4589	0.02	0.183536632	kcn	0.972586278	0.78 (0.54, 1.12)
1395	KCNQ5	6	rs75722697	73325306	C	G	103905	4555	0.05	0.18364566	kcn	0.972586278	1.10 (0.96, 1.25)
1396	KCNA3	1	rs17686761	111203645	C	T	104774	4580	0.02	0.183671427	kcn	0.972586278	1.15 (0.94, 1.41)
1397	CHRM3	1	rs566517679	239571834	AAC	A	103507	4521	0.05	0.183702047	receptor	0.972586278	0.88 (0.73, 1.06)
1398	RGS7	1	rs4660067	241501815	T	A	104418	4574	0.06	0.183766787	signalling	0.972586278	1.11 (0.95, 1.31)
1399	KCNQ1	11	rs74737644	2694152	G	A	104713	4586	0.09	0.18378432	kcn	0.972586278	1.08 (0.96, 1.21)
1400	RGS2	1	rs75029266	192789977	T	C	105627	4632	0.05	0.183824185	signalling	0.972586278	0.87 (0.70, 1.07)
1401	KCNB2	8	rs117501576	73834827	T	C	105627	4632	0.01	0.183922357	kcn	0.972586278	0.73 (0.46, 1.16)
1402	RGS12	4	4:3334778_CT_C	3334778	C	CT	101183	4464	0.02	0.183999783	signalling	0.972586278	0.79 (0.55, 1.12)
1403	RAPSN	11	rs34312154	47470345	A	G	105627	4632	0.11	0.184069021	nmj	0.972586278	1.08 (0.97, 1.20)
1404	GRK5	10	rs506657	121137182	T	C	104884	4599	0.25	0.184107042	signalling	0.972586278	1.06 (0.97, 1.16)
1405	CHRNA4	20	rs41306382	61976049	T	C	104040	4576	0.01	0.184124308	receptor	0.972586278	1.15 (0.94, 1.41)
1406	KCNQ1	11	11:2522562_CA_C	2522562	C	CA	103000	4515	0.79	0.184166654	kcn	0.972586278	1.07 (0.97, 1.18)
1407	GRK5	10	rs17608302	121129167	T	C	101535	4444	0.23	0.184250555	signalling	0.972586278	0.94 (0.85, 1.03)
1408	RGS10	10	rs75899940	121282375	A	G	105627	4632	0.02	0.184356489	signalling	0.972586278	0.82 (0.61, 1.10)
1409	KCNH5	14	rs243144	63270121	A	C	105480	4626	0.06	0.184616258	kcn	0.972586278	0.88 (0.73, 1.06)
1410	KCNB1	20	20:47992850_AGG_A	47992850	A	AGG	102044	4477	0.06	0.184774151	kcn	0.972586278	1.11 (0.95, 1.29)
1411	CHRM2	7	rs10282542	136697388	C	T	105515	4628	0.02	0.184846663	receptor	0.972586278	0.79 (0.56, 1.12)
1412	GNA14	9	rs526580	80145498	C	A	104523	4587	0.03	0.184884088	signalling	0.972586278	0.83 (0.63, 1.09)
1413	CHRM3	1	rs77405481	239994957	A	C	103182	4536	0.06	0.185095167	receptor	0.972586278	0.90 (0.76, 1.05)
1414	KCNV2	9	rs7048820	2735053	C	T	105404	4627	0.48	0.185235613	kcn	0.972586278	0.95 (0.88, 1.02)
1415	KCNH1	1	rs72755509	211003724	A	G	104891	4593	0.23	0.185470652	kcn	0.972586278	1.06 (0.97, 1.15)
1416	KCNH6	17	rs147985248	61615545	G	A	105627	4632	0.03	0.185642	kcn	0.972586278	1.12 (0.95, 1.32)
1417	RGS17	6	rs598623	153348742	C	T	105393	4621	0.41	0.185785144	signalling	0.972586278	1.05 (0.97, 1.14)
1418	CHRM1	11	rs150139728	62684324	A	G	105223	4605	0.01	0.185928368	receptor	0.972586278	0.67 (0.37, 1.21)
1419	KCNH1	1	rs6669706	211289952	T	C	105435	4622	0.09	0.186154706	kcn	0.972586278	1.08 (0.96, 1.20)
1420	KCNC2	12	rs117232143	75560696	C	A	104337	4569	0.01	0.186157354	kcn	0.972586278	0.79 (0.55, 1.12)
1421	RGS10	10	rs7077832	121262352	T	C	105520	4630	0.05	0.186519168	signalling	0.972586278	0.88 (0.73, 1.06)
1422	RGS16	1	rs12132529	182580329	G	C	102546	4472	0.6	0.186945188	signalling	0.972586278	1.05 (0.97, 1.14)
1423	KCNH8	3	rs12635216	19395272	G	C	105163	4616	0.06	0.186994282	kcn	0.972586278	0.88 (0.73, 1.06)
1424	KCNA2	1	rs884217	111175987	C	A	104734	4589	0.07	0.187016723	kcn	0.972586278	0.89 (0.76, 1.06)
1425	CHRNA4	20	rs12624510	61992894	A	G	103237	4516	0.06	0.1871374	receptor	0.972586278	1.09 (0.96, 1.24)
1426	CHRM3	1	rs9662820	239725880	G	T	100819	4442	0.47	0.187190934	receptor	0.972586278	1.05 (0.98, 1.13)
1427	KCNQ2	20	rs1108457	62066057	A	G	103251	4530	0.29	0.1874867	kcn	0.972586278	0.94 (0.87, 1.03)
1428	KCND3	1	rs713268	112357144	T	C	105627	4632	0.16	0.187490448	kcn	0.972586278	0.93 (0.84, 1.03)
1429	GNAI1	7	rs12721456	79833026	A	G	104018	4577	0.02	0.187874363	signalling	0.972586278	1.14 (0.94, 1.38)
1430	KCND3	1	rs61742877	112533520	G	T	105050	4602	0.12	0.188016051	kcn	0.972586278	0.92 (0.82, 1.04)
1431	KCNQ3	8	rs76972097	133183864	A	C	105627	4632	0.02	0.188064585	kcn	0.972586278	0.73 (0.46, 1.17)
1432	KCNQ1	11	rs234862	2854514	G	C	102202	4474	0.5	0.188294362	kcn	0.972586278	0.95 (0.87, 1.03)
1433	KCNH8	3	rs28452585	19334895	C	T	104946	4603	0.02	0.188654723	kcn	0.972586278	0.83 (0.63, 1.10)
1434	RGS12	4	rs111673417	3316359	T	C	104302	4575	0.04	0.188693331	signalling	0.972586278	1.11 (0.95, 1.30)
1435	KCNB1	20	rs138413797	47970996	C	G	105390	4621	0.03	0.188715938	kcn	0.972586278	0.83 (0.62, 1.10)
1436	CHRNA3, CHRNB4	15	rs111664537	78919550	C	G	104305	4573	0.02	0.188743834	receptor	0.972586278	0.81 (0.59, 1.11)
1437	RGS7	1	rs191394344	241492966	C	A	104237	4571	0.01	0.188855514	signalling	0.972586278	0.71 (0.42, 1.19)
1438	KCNQ1	11	rs179402	2521373	A	T	104522	4594	0.99	0.188995118	kcn	0.972586278	1.64 (0.78, 3.43)
1439	KCNQ1	11	rs2411884	2735534	G	C	103817	4546	0.32	0.189111549	kcn	0.972586278	0.95 (0.87, 1.03)
1440	RGS7	1	rs114913926	241197097	G	A	105627	4632	0.02	0.189350321	signalling	0.972586278	0.74 (0.47, 1.16)
1441	CHRNA4	20	rs45554334	61990546	T	C	104626	4586	0.02	0.189373717	receptor	0.972586278	1.13 (0.94, 1.36)
1442	KCNS2	8	rs11775820	99432603	T	C	105373	4621	0.17	0.189504144	kcn	0.972586278	0.92 (0.82, 1.04)
1443	CHRM5	15	rs80355386	34263200	C	T	102280	4493	0.02	0.189685489	receptor	0.972586278	0.80 (0.58, 1.12)
1444	KCND3	1	rs112678263	112504550	C	T	105229	4617	0.01	0.189856546	kcn	0.972586278	1.14 (0.94, 1.40)
1445	RGS20	8	rs79752899	54874231	A	T	105498	4625	0.06	0.189912646	signalling	0.972586278	0.87 (0.71, 1.07)
1446	KCNB2	8	rs4549823	73803873	C	T	105627	4632	0.03	0.189945588	kcn	0.972586278	0.84 (0.65, 1.09)
1447	CHRM3	1	rs10925978	239960932	G	A	105627	4632	0.06	0.190148549	receptor	0.972586278	1.10 (0.96, 1.26)
1448	KCNQ1	11	rs116858972	2822109	T	C	105627	4632	0.02	0.190369015	kcn	0.972586278	0.79 (0.56, 1.12)
1449	KCNG4	16	rs7188337	84252133	G	A	103621	4541	0.28	0.190569083	kcn	0.972586278	1.05 (0.97, 1.14)
1450	RGS12	4	rs138395178	3433155	T	C	105511	4625	0.01	0.190636817	signalling	0.972586278	0.78 (0.54, 1.13)
1451	SLC5A7	2	rs6721036	108593468	C	T	105409	4619	0.89	0.19066454	synthesis	0.972586278	0.93 (0.84, 1.04)
1452	KCNS3	2	rs4832404	18123412	C	T	104103	4564	0.48	0.190722728	kcn	0.972586278	0.95 (0.88, 1.03)
1453	RGS6	14	rs847233	72723803	G	A	105499	4626	0.97	0.190902539	signalling	0.972586278	1.14 (0.94, 1.39)
1454	LRP4	11	rs35959877	46932320	A	G	100999	4436	0.04	0.191099082	nmj	0.972586278	0.84 (0.66, 1.09)
1455	RGS6	14	rs17768361	72460013	T	C	105384	4612	0.37	0.191171604	signalling	0.972586278	0.95 (0.88, 1.03)
1456	KCNQ1	11	rs72844254	2757228	G	T	102852	4503	0.09	0.191322617	kcn	0.972586278	0.91 (0.78, 1.05)
1457	CHRNA1	2	2:175630277_GA_G	175630277	G	GA	104038	4574	0.01	0.191550208	receptor	0.972586278	1.18 (0.92, 1.51)
1458	RGS8	1	rs187627742	182693381	C	A	104136	4553	0.07	0.191564875	signalling	0.972586278	0.89 (0.74, 1.06)
1459	KCNH1	1	rs76527378	211234819	G	A	105627	4632	0.02	0.192045353	kcn	0.972586278	0.74 (0.47, 1.16)
1460	RGS7	1	rs113758181	241052356	G	A	102159	4467	0.02	0.19229391	signalling	0.972586278	0.81 (0.59, 1.11)
1461	RGS17	6	rs112149451	153398748	C	T	104722	4587	0.03	0.192444387	signalling	0.972586278	0.81 (0.58, 1.11)
1462	CHRM2	7	rs6467694	136546916	T	C	105627	4632	0.9	0.192493149	receptor	0.972586278	0.93 (0.83, 1.04)
1463	KCNH7	2	rs75225668	163420424	G	A	103564	4525	0.07	0.192611551	kcn	0.972586278	1.09 (0.96, 1.23)
1464	KCNQ5	6	rs17745021	73712897	C	T	105200	4616	0.11	0.192894946	kcn	0.972586278	0.92 (0.81, 1.04)
1465	RGS12	4	rs28376014	3309029	T	C	105397	4623	0.03	0.192920326	signalling	0.972586278	0.84 (0.65, 1.09)
1466	KCNB1	20	rs1961192	48006307	A	G	102633	4520	0.4	0.193112097	kcn	0.972586278	0.95 (0.87, 1.03)
1467	KCND2	7	rs78535028	120113094	C	T	103495	4528	0.01	0.193204208	kcn	0.972586278	0.71 (0.43, 1.19)
1468	KCNB2	8	rs35599237	73748348	A	C	104485	4586	0.09	0.193345866	kcn	0.972586278	0.92 (0.80, 1.05)
1469	KCNQ3	8	rs77508971	133342410	A	G	105627	4632	0.02	0.193413116	kcn	0.972586278	1.15 (0.93, 1.43)
1470	KCNQ5	6	rs141249844	73811191	T	C	102845	4509	0.01	0.193633412	kcn	0.972586278	1.23 (0.90, 1.70)
1471	CHRM3	1	rs147883180	239782377	A	G	104954	4601	0.01	0.193836552	receptor	0.972586278	1.17 (0.92, 1.48)
1472	RGS17	6	rs523555	153357456	G	A	103920	4549	0.28	0.193883131	signalling	0.972586278	0.94 (0.86, 1.03)
1473	KCNH7	2	rs80354452	163256236	T	C	104784	4589	0.01	0.193931765	kcn	0.972586278	0.77 (0.53, 1.14)
1474	RGS6	14	rs111474882	72661202	T	C	104948	4607	0.02	0.193947622	signalling	0.972586278	0.81 (0.58, 1.12)
1475	KCNF1	2	rs4669647	11064348	C	T	103746	4554	0.81	0.19404381	kcn	0.972586278	1.06 (0.97, 1.16)
1476	DOK7	4	rs73195197	3494435	A	G	105605	4632	0.02	0.194077577	nmj	0.972586278	0.82 (0.62, 1.10)
1477	KCNQ3	8	rs56187070	133454623	G	A	101283	4443	0.07	0.194410243	kcn	0.972586278	0.85 (0.67, 1.08)
1478	GNAI1	7	rs151127971	79834652	T	C	104275	4580	0.01	0.194512445	signalling	0.972586278	1.22 (0.90, 1.64)
1479	KCNH1	1	rs149732217	211069028	T	C	105145	4611	0.01	0.194557829	kcn	0.972586278	0.72 (0.44, 1.18)
1480	RGS21	1	rs7512102	192323070	T	C	104472	4575	0.24	0.194800918	signalling	0.972586278	0.95 (0.87, 1.03)
1481	RGS12	4	rs73195104	3444690	A	G	104571	4591	0.19	0.195024358	signalling	0.972586278	1.06 (0.97, 1.16)
1482	KCNH1	1	rs114039926	210932466	G	A	105432	4627	0.02	0.195052222	kcn	0.972586278	0.85 (0.67, 1.08)
1483	KCNH1	1	rs3067945	210866963	ACT	A	105579	4628	0.1	0.195311037	kcn	0.972586278	1.07 (0.96, 1.19)
1484	RGS21	1	rs12757773	192280295	A	G	104262	4569	0.01	0.195451275	signalling	0.972586278	1.24 (0.90, 1.72)
1485	RGS3	9	rs112820456	116219172	T	C	104484	4586	0.02	0.195658618	signalling	0.972586278	1.18 (0.92, 1.53)
1486	MUSK	9	rs545423487	113519929	CA	C	101572	4479	0.51	0.195834321	nmj	0.972586278	1.05 (0.97, 1.13)
1487	RGS10	10	rs2917934	121310068	C	T	103172	4524	0.7	0.195926962	signalling	0.972586278	0.95 (0.87, 1.03)
1488	CHRNA2	8	rs77128003	27330139	T	C	103140	4538	0.06	0.196130397	receptor	0.972586278	1.09 (0.96, 1.25)
1489	KCNQ1	11	rs2898873	2541962	C	G	104175	4565	0.65	0.196176293	kcn	0.972586278	1.06 (0.97, 1.14)
1490	GRK5	10	rs10466210	120970381	G	A	104961	4593	0.94	0.196205431	signalling	0.972586278	1.14 (0.94, 1.38)
1491	KCND3	1	rs6677072	112371713	T	G	103900	4552	0.02	0.196221279	kcn	0.972586278	1.20 (0.91, 1.57)
1492	KCNC2	12	rs17114711	75524876	T	A	104205	4567	0.03	0.19631624	kcn	0.972586278	1.12 (0.94, 1.33)
1493	KCNH8	3	rs75412914	19551752	G	A	105490	4627	0.06	0.196563913	kcn	0.972586278	1.09 (0.96, 1.23)
1494	KCNH5	14	rs12100978	63189213	A	G	103359	4526	0.41	0.196687691	kcn	0.972586278	0.95 (0.88, 1.03)
1495	GRK5	10	rs17615995	121218335	T	C	100996	4448	0.13	0.196738131	signalling	0.972586278	1.07 (0.96, 1.19)
1496	KCND2	7	rs16870517	120365783	C	T	103790	4559	0.22	0.196864395	kcn	0.972586278	0.94 (0.85, 1.03)
1497	CHRM3	1	rs16839045	240061728	G	A	104475	4571	0.07	0.19692314	receptor	0.972586278	1.09 (0.96, 1.25)
1498	RGS17	6	rs117726556	153422617	C	T	105355	4623	0.01	0.197102036	signalling	0.972586278	1.22 (0.90, 1.64)
1499	CHRM5	15	rs117796415	34289115	C	T	100877	4415	0.02	0.197193164	receptor	0.972586278	0.77 (0.51, 1.15)
1500	KCNV2	9	rs17656693	2718588	A	G	105627	4632	0.01	0.197973084	kcn	0.972586278	1.16 (0.93, 1.44)
1501	CHRM2	7	rs117772287	136679671	G	C	104712	4595	0.06	0.198203757	receptor	0.972586278	0.88 (0.72, 1.07)
1502	KCNB2	8	rs118071413	73813867	A	G	105627	4632	0.01	0.198227011	kcn	0.972586278	1.17 (0.92, 1.50)
1503	KCNQ1	11	rs179409	2527306	C	G	101795	4469	0.33	0.198354603	kcn	0.972586278	0.95 (0.87, 1.03)
1504	RGS8	1	rs76071711	182696540	C	T	105237	4608	0.02	0.198355437	signalling	0.972586278	1.16 (0.93, 1.44)
1505	GNA14	9	rs1147182	80209604	C	T	104961	4605	0.85	0.198489435	signalling	0.972586278	0.94 (0.86, 1.03)
1506	RGS17	6	6:153429671_AT_A	153429671	A	AT	105143	4618	0.05	0.198573729	signalling	0.972586278	0.85 (0.66, 1.09)
1507	KCND3	1	rs12740513	112477423	G	A	104480	4586	0.11	0.198579258	kcn	0.972586278	1.07 (0.96, 1.20)
1508	KCNB2	8	rs13258239	73832290	G	A	100653	4424	0.17	0.198991169	kcn	0.972586278	1.07 (0.97, 1.18)
1509	KCNQ1	11	rs75560722	2706877	T	C	105605	4631	0.05	0.199135468	kcn	0.972586278	1.10 (0.95, 1.28)
1510	RGS20	8	rs2170726	54815578	C	T	104511	4585	0.99	0.199181143	signalling	0.972586278	1.63 (0.77, 3.44)
1511	KCNB1	20	20:47978841_AGT_A	47978841	A	AGT	105014	4612	0.06	0.199191888	kcn	0.972586278	1.10 (0.95, 1.26)
1512	KCNH1	1	rs12078503	211001608	G	T	105597	4631	0.11	0.199372722	kcn	0.972586278	0.92 (0.81, 1.05)
1513	KCNH8	3	rs75321361	19290587	G	A	103490	4541	0.03	0.199408115	kcn	0.972586278	1.15 (0.93, 1.43)
1514	GNAI1	7	rs118070738	79786095	G	C	105037	4601	0.01	0.199560987	signalling	0.972586278	1.29 (0.88, 1.89)
1515	KCNQ5	6	rs112242772	73574383	T	C	105627	4632	0.04	0.199684772	kcn	0.972586278	1.10 (0.95, 1.29)
1516	KCNH8	3	rs75927403	19428650	C	A	105627	4632	0.06	0.199706766	kcn	0.972586278	0.86 (0.68, 1.08)
1517	RGS8	1	rs75423323	182659883	C	T	105074	4615	0.02	0.200160986	signalling	0.972586278	0.77 (0.52, 1.15)
1518	KCNB2	8	rs35627661	73680251	G	T	104076	4569	0.04	0.200179136	kcn	0.972586278	0.85 (0.66, 1.09)
1519	KCNH8	3	rs114021755	19411308	T	C	105043	4608	0.01	0.200256635	kcn	0.972586278	0.71 (0.42, 1.20)
1520	KCNQ1	11	rs147148482	2486753	A	G	104326	4576	0.04	0.200574086	kcn	0.972586278	1.12 (0.94, 1.32)
1521	CHRM3	1	rs113566597	239678411	C	A	104098	4563	0.03	0.20091713	receptor	0.972586278	1.14 (0.93, 1.40)
1522	GNA11	19	rs138982030	3089209	A	G	104217	4577	0.01	0.201150662	signalling	0.972586278	1.17 (0.92, 1.50)
1523	CHRM3	1	rs114678589	240008855	T	C	105453	4625	0.02	0.201589022	receptor	0.972586278	0.80 (0.57, 1.13)
1524	RGS9	17	rs17689500	63216883	T	G	105627	4632	0.05	0.201713772	signalling	0.972586278	0.88 (0.72, 1.07)
1525	KCNS3	2	rs144527844	18061854	C	A	105438	4625	0.01	0.20175481	kcn	0.972586278	1.20 (0.91, 1.58)
1526	CHRND	2	rs733602	233388311	T	C	103987	4536	0.27	0.20217647	receptor	0.972586278	1.06 (0.97, 1.15)
1527	GRK5	10	rs10886430	121010256	G	A	101999	4468	0.12	0.202503965	signalling	0.972586278	0.92 (0.81, 1.04)
1528	RGS6	14	rs117561872	72485840	C	T	105531	4629	0.02	0.202673483	signalling	0.972586278	0.85 (0.67, 1.09)
1529	KCNB2	8	8:73740043_GTTTC_G	73740043	G	GTTTC	101411	4429	0.02	0.202703786	kcn	0.972586278	1.17 (0.92, 1.50)
1530	KCNQ1	11	rs2522006	2552382	C	A	105278	4618	0.75	0.202888747	kcn	0.972586278	1.06 (0.97, 1.17)
1531	CHRM3	1	rs7520974	240067260	A	G	105627	4632	0.55	0.202939159	receptor	0.972586278	0.95 (0.87, 1.03)
1532	KCNA2	1	rs111537466	111172659	T	C	104572	4573	0.09	0.203275322	kcn	0.972586278	1.08 (0.96, 1.21)
1533	KCNB1	20	rs73120393	48086550	G	T	105026	4601	0.13	0.203349545	kcn	0.972586278	0.92 (0.81, 1.04)
1534	KCNB2	8	rs767902663	73635030	A	AC	105233	4617	0.57	0.203489449	kcn	0.972586278	1.05 (0.97, 1.14)
1535	GNAI1	7	rs117423417	79789345	T	A	104984	4609	0.01	0.203625953	signalling	0.972586278	0.78 (0.54, 1.14)
1536	CHAT	10	rs541828915	50848547	TG	T	104593	4587	0.35	0.203949744	synthesis	0.972586278	1.05 (0.97, 1.13)
1537	KCNB1	20	rs59661877	47972560	T	C	105521	4627	0.07	0.203955625	kcn	0.972586278	1.08 (0.96, 1.23)
1538	KCNH3	12	rs7970334	49948794	T	C	105621	4632	0.02	0.203963062	kcn	0.972586278	0.64 (0.32, 1.27)
1539	KCNQ5	6	rs12192751	73446591	G	T	105243	4614	0.13	0.204080535	kcn	0.972586278	0.93 (0.83, 1.04)
1540	RGS18	1	rs16829396	192136366	T	C	102059	4491	0.15	0.204119817	signalling	0.972586278	0.93 (0.83, 1.04)
1541	CHRNA7	15	rs552087325	32343372	G	C	103214	4525	0.07	0.204260361	receptor	0.972586278	0.91 (0.79, 1.05)
1542	KCND3	1	rs76078080	112522345	T	C	105367	4619	0.01	0.204647015	kcn	0.972586278	0.80 (0.56, 1.13)
1543	GNAI1	7	rs7458619	79857872	C	T	104205	4572	0.74	0.204723049	signalling	0.972586278	1.06 (0.97, 1.15)
1544	CHAT	10	rs3793792	50850163	A	G	105549	4630	0.39	0.20472907	synthesis	0.972586278	0.95 (0.88, 1.03)
1545	CHAT	10	rs4838541	50852183	T	C	105274	4622	0.5	0.20483983	synthesis	0.972586278	1.05 (0.98, 1.12)
1546	GNAI1	7	rs73149541	79769674	T	G	103608	4543	0.12	0.205051978	signalling	0.972586278	0.92 (0.81, 1.05)
1547	KCNS3	2	rs4482481	18078254	C	T	104699	4598	0.87	0.205241123	kcn	0.972586278	0.94 (0.85, 1.04)
1548	RGS8	1	rs368018396	182716983	GAA	G	104387	4572	0.51	0.205241428	signalling	0.972586278	1.05 (0.97, 1.13)
1549	KCNS3	2	rs113765978	18108196	G	C	104858	4604	0.06	0.205299485	kcn	0.972586278	1.10 (0.95, 1.28)
1550	KCNQ3	8	rs2403773	133310800	G	A	103733	4554	0.7	0.205520429	kcn	0.972586278	1.05 (0.97, 1.14)
1551	RGS5	1	rs6413906	163111837	A	G	103208	4522	0.28	0.205593919	signalling	0.972586278	1.06 (0.97, 1.15)
1552	RGS3	9	rs7037761	116259939	G	C	105217	4612	0.28	0.205650484	signalling	0.972586278	0.95 (0.87, 1.03)
1553	GRK5	10	rs17606601	121011187	G	A	105578	4626	0.18	0.20565441	signalling	0.972586278	1.06 (0.97, 1.15)
1554	RGS7	1	rs76124489	241263899	C	T	105627	4632	0.03	0.206049259	signalling	0.972586278	1.15 (0.92, 1.44)
1555	KCNQ5	6	rs12191216	73389205	A	C	105296	4615	0.17	0.206111973	kcn	0.972586278	0.94 (0.85, 1.04)
1556	KCND3	1	rs11462717	112341836	AG	A	104717	4580	0.97	0.206145307	kcn	0.972586278	1.17 (0.92, 1.50)
1557	KCNQ3	8	rs62519648	133226309	A	G	105477	4623	0.05	0.206199191	kcn	0.972586278	1.10 (0.95, 1.28)
1558	RGS8	1	rs530786	182629462	A	T	105498	4627	0.02	0.207004792	signalling	0.972586278	0.66 (0.35, 1.26)
1559	GNAI1	7	rs62462676	79849566	G	A	105331	4626	0.1	0.207031569	signalling	0.972586278	0.92 (0.81, 1.05)
1560	KCNA1	12	rs151098321	5034014	A	G	104424	4582	0.02	0.207113445	kcn	0.972586278	0.73 (0.45, 1.19)
1561	GNAQ	9	rs118025353	80501434	C	T	105181	4611	0.03	0.207117224	signalling	0.972586278	1.14 (0.93, 1.41)
1562	RGS7	1	1:241162534_ATAT_A	241162534	A	ATAT	102565	4491	0.06	0.207124801	signalling	0.972586278	0.89 (0.75, 1.06)
1563	KCND2	7	rs76046538	120329772	A	G	104274	4570	0.02	0.207167813	kcn	0.972586278	0.78 (0.54, 1.14)
1564	CHRNB1	17	rs34055023	7363474	G	C	105543	4629	0.03	0.20720063	receptor	0.972586278	1.14 (0.93, 1.40)
1565	KCNH5	14	rs117744201	63285077	G	A	105041	4604	0.02	0.207214883	kcn	0.972586278	1.16 (0.92, 1.45)
1566	RGS7	1	rs2493011	241360388	G	A	105012	4611	0.73	0.20724164	signalling	0.972586278	1.06 (0.97, 1.16)
1567	GNA11	19	rs11085001	3112500	C	G	101232	4438	0.09	0.207704383	signalling	0.972586278	1.08 (0.96, 1.22)
1568	KCNQ1	11	rs2237865	2529841	C	T	103763	4558	0.58	0.207723883	kcn	0.972586278	1.05 (0.97, 1.14)
1569	KCNQ3	8	8:133135062_GT_G	133135062	G	GT	105368	4618	0.03	0.207773028	kcn	0.972586278	1.12 (0.94, 1.35)
1570	KCNQ4	1	rs114015677	41276296	G	A	105297	4598	0.04	0.207886683	kcn	0.972586278	0.83 (0.61, 1.11)
1571	KCNH5	14	rs61995068	63406518	T	C	103329	4533	0.04	0.207965989	kcn	0.972586278	1.10 (0.95, 1.29)
1572	RGS5	1	rs61810816	163138568	T	C	105005	4603	0.05	0.207971502	signalling	0.972586278	1.09 (0.95, 1.26)
1573	RGS6	14	rs34132399	72573092	C	T	103191	4523	0.12	0.208019972	signalling	0.972586278	0.93 (0.82, 1.04)
1574	GNAI1	7	rs191578139	79809220	G	A	105444	4624	0.01	0.208113641	signalling	0.972586278	1.16 (0.92, 1.45)
1575	KCNQ5	6	rs77989015	73481228	A	T	104944	4603	0.02	0.208326478	kcn	0.972586278	0.75 (0.48, 1.17)
1576	GRK5	10	rs72834194	121046887	A	G	103391	4527	0.52	0.208348936	signalling	0.972586278	0.95 (0.89, 1.03)
1577	ACHE	7	rs2720395	100480766	A	G	103084	4538	0.01	0.208356782	termination	0.972586278	0.77 (0.51, 1.16)
1578	CHRNA9	4	rs77077242	40363310	G	C	103170	4530	0.23	0.208420682	receptor	0.972586278	1.05 (0.97, 1.15)
1579	CHRNA4	20	rs6011789	61991247	C	T	101689	4462	0.9	0.208453167	receptor	0.972586278	1.08 (0.96, 1.23)
1580	KCNB1	20	rs149797415	48007010	A	G	103875	4561	0.04	0.208518557	kcn	0.972586278	0.87 (0.70, 1.08)
1581	RGS1	1	rs1323296	192537508	G	A	105470	4627	0.82	0.208625099	signalling	0.972586278	1.07 (0.96, 1.19)
1582	GRK5	10	rs12770361	121115618	T	C	105627	4632	0.06	0.208840475	signalling	0.972586278	0.90 (0.77, 1.06)
1583	CHRM2	7	rs75577797	136547707	T	C	105553	4630	0.08	0.20892111	receptor	0.972586278	0.91 (0.78, 1.05)
1584	KCNQ1	11	rs2237882	2791208	A	G	101833	4459	0.24	0.208993633	kcn	0.972586278	1.06 (0.97, 1.15)
1585	KCNH3	12	rs116848097	49922824	G	C	105533	4628	0.01	0.209047482	kcn	0.972586278	1.15 (0.92, 1.44)
1586	KCNC1	11	rs11024397	17806584	G	A	104777	4598	0.1	0.20905032	kcn	0.972586278	1.07 (0.96, 1.19)
1587	SLC5A7	2	rs62148704	108605504	C	T	104576	4586	0.1	0.209198712	synthesis	0.972586278	0.90 (0.77, 1.06)
1588	RGS6	14	rs847304	72699799	G	A	104952	4595	0.47	0.209246427	signalling	0.972586278	0.95 (0.89, 1.03)
1589	RGS6	14	rs10131981	72561249	G	A	103053	4510	0.34	0.209326048	signalling	0.972586278	0.95 (0.88, 1.03)
1590	KCNQ3	8	rs2016777	133310883	G	A	103406	4531	0.03	0.209436924	kcn	0.972586278	1.12 (0.94, 1.33)
1591	KCNH1	1	rs74906523	211303568	A	C	104799	4592	0.05	0.209448139	kcn	0.972586278	0.87 (0.70, 1.08)
1592	RGS7	1	rs10926460	241473688	T	C	102979	4497	0.48	0.209531682	signalling	0.972586278	0.95 (0.88, 1.03)
1593	RGS5	1	rs11419513	163188919	AT	A	105404	4626	0.6	0.209607015	signalling	0.972586278	0.95 (0.88, 1.03)
1594	RGS16	1	rs12402015	182581023	A	G	104794	4591	0.02	0.209674704	signalling	0.972586278	1.14 (0.93, 1.40)
1595	RGS5	1	rs5778319	163136853	TA	T	105212	4616	0.73	0.209873626	signalling	0.972586278	1.06 (0.97, 1.16)
1596	KCNA2	1	rs190314381	111179107	T	G	105234	4610	0.01	0.209891758	kcn	0.972586278	1.18 (0.91, 1.51)
1597	RGS7	1	rs7522897	240996901	G	A	105035	4609	0.51	0.210102279	signalling	0.972586278	0.95 (0.88, 1.03)
1598	CHRM3	1	rs1782357	239677004	G	A	105235	4608	0.55	0.210259303	receptor	0.972586278	1.05 (0.97, 1.13)
1599	CHRM2	7	rs2350786	136676570	G	A	105627	4632	0.73	0.210274453	receptor	0.972586278	1.06 (0.97, 1.16)
1600	CHRM3	1	rs12078376	240065636	A	G	104871	4603	0.02	0.210315655	receptor	0.972586278	1.14 (0.93, 1.39)
1601	KCNH8	3	rs187353503	19443773	G	A	104975	4597	0.02	0.210319175	kcn	0.972586278	0.83 (0.61, 1.11)
1602	KCNC1	11	rs56335097	17749885	A	G	105106	4612	0.02	0.21041538	kcn	0.972586278	0.66 (0.34, 1.27)
1603	MUSK	9	rs117924535	113561322	G	C	105487	4623	0.02	0.21073386	nmj	0.972586278	0.67 (0.36, 1.25)
1604	RGS5	1	rs7534573	163145696	C	T	104736	4593	0.16	0.21078661	signalling	0.972586278	0.93 (0.84, 1.04)
1605	GRK2	11	rs79226049	67059822	A	G	105558	4629	0.02	0.21081552	signalling	0.972586278	0.84 (0.65, 1.10)
1606	KCNH5	14	rs146261962	63295634	T	A	104822	4591	0.01	0.210853128	kcn	0.972586278	0.79 (0.55, 1.14)
1607	KCNA3	1	rs547905371	111217181	G	T	102219	4491	0.01	0.21092988	kcn	0.972586278	0.75 (0.48, 1.18)
1608	GNA14	9	rs62573381	80147744	G	C	105627	4632	0.11	0.211286373	signalling	0.972586278	0.92 (0.81, 1.05)
1609	RGS7	1	rs34813230	241198660	TA	T	102374	4512	0.76	0.211335038	signalling	0.972586278	0.95 (0.87, 1.03)
1610	KCNH1	1	rs4951695	211142741	T	C	105465	4624	0.21	0.211399316	kcn	0.972586278	0.94 (0.85, 1.04)
1611	GNA14	9	rs7864216	80248577	A	G	104458	4588	0.09	0.211424464	signalling	0.972586278	0.91 (0.78, 1.06)
1612	RGS20	8	rs78850445	54784187	A	T	103878	4536	0.03	0.211572103	signalling	0.972586278	0.82 (0.61, 1.12)
1613	KCNQ1	11	rs2074238	2484803	C	T	105627	4632	0.91	0.211628464	kcn	0.972586278	1.09 (0.95, 1.25)
1614	RGS17	6	rs77137112	153416049	TTAC	T	105506	4627	0.9	0.211689978	signalling	0.972586278	0.93 (0.83, 1.04)
1615	CHRM3	1	rs141041794	239939937	A	G	104385	4555	0.01	0.211731246	receptor	0.972586278	0.66 (0.34, 1.27)
1616	MUSK	9	rs2766984	113541125	T	C	104502	4577	0.34	0.21180232	nmj	0.972586278	0.95 (0.88, 1.03)
1617	KCNC3	19	rs73070523	50827921	C	T	105627	4632	0.02	0.212322453	kcn	0.972586278	0.83 (0.62, 1.11)
1618	KCNB2	8	rs182857377	73462930	T	C	105506	4627	0.01	0.212493268	kcn	0.972586278	0.52 (0.18, 1.46)
1619	KCNQ3	8	rs12679129	133368642	T	A	105608	4631	0.06	0.212574267	kcn	0.972586278	0.90 (0.77, 1.06)
1620	KCNB2	8	rs75305398	73496306	A	G	105627	4632	0.02	0.212949156	kcn	0.972586278	0.82 (0.61, 1.12)
1621	RGS6	14	rs117940646	72690635	T	C	104855	4589	0.01	0.212956859	signalling	0.972586278	1.13 (0.93, 1.36)
1622	RGS17	6	rs9478383	153368195	A	G	105438	4625	0.09	0.21310685	signalling	0.972586278	1.08 (0.95, 1.23)
1623	CHRM2	7	rs10954566	136560407	C	T	103455	4543	0.22	0.213213819	receptor	0.972586278	1.05 (0.97, 1.15)
1624	CHRNA7	15	rs146053321	32410127	GTT	GT	104319	4581	0.03	0.213267384	receptor	0.972586278	1.12 (0.93, 1.35)
1625	KCNB2	8	rs139859984	73860424	C	T	105571	4628	0.01	0.213839845	kcn	0.972586278	1.15 (0.92, 1.45)
1626	CHRNB1	17	rs113729453	7339084	C	T	103526	4532	0.01	0.213854979	receptor	0.972586278	0.74 (0.46, 1.19)
1627	RGS20	8	rs117286830	54872162	C	G	105421	4620	0.02	0.21412897	signalling	0.972586278	0.77 (0.51, 1.16)
1628	CHRNA10	11	rs35493115	3696458	C	A	105445	4628	0.02	0.214501413	receptor	0.972586278	1.17 (0.91, 1.51)
1629	CHRNE	17	rs2302320	4796656	C	T	104774	4599	0.23	0.214506318	receptor	0.972586278	0.94 (0.85, 1.04)
1630	RGS21	1	rs77664911	192321189	T	C	105627	4632	0.01	0.214603246	signalling	0.972586278	0.67 (0.36, 1.26)
1631	KCNH1	1	rs144861769	211314636	T	C	104834	4593	0.02	0.214620103	kcn	0.972586278	0.83 (0.61, 1.12)
1632	KCND2	7	7:120328801_GA_G	120328801	G	GA	102227	4503	0.01	0.214703442	kcn	0.972586278	1.21 (0.89, 1.65)
1633	KCND3	1	rs71673444	112522698	T	C	105184	4618	0.02	0.214904646	kcn	0.972586278	1.14 (0.93, 1.40)
1634	CHRNA1	2	rs35764799	175621075	C	T	104287	4570	0.03	0.214949832	receptor	0.972586278	1.11 (0.94, 1.32)
1635	KCNC1	11	rs2229007	17793385	T	C	105627	4632	0.05	0.215069059	kcn	0.972586278	1.10 (0.95, 1.27)
1636	SLC5A7	2	rs333240	108601410	T	C	105431	4621	0.8	0.215118174	synthesis	0.972586278	0.94 (0.86, 1.04)
1637	KCNF1	2	rs7593330	11047668	G	C	105303	4610	0.03	0.215162159	kcn	0.972586278	0.87 (0.70, 1.08)
1638	CHRNB1	17	rs150466968	7352733	A	T	104754	4602	0.02	0.215259113	receptor	0.972586278	1.16 (0.92, 1.46)
1639	KCNQ3	8	rs139573813	133424663	T	G	104188	4578	0.02	0.215371609	kcn	0.972586278	0.79 (0.55, 1.15)
1640	RGS6	14	rs17180391	72797255	C	G	105627	4632	0.02	0.215602715	signalling	0.972586278	0.80 (0.56, 1.14)
1641	RGS6	14	rs72737862	72543953	G	A	105271	4621	0.01	0.215711596	signalling	0.972586278	0.76 (0.49, 1.17)
1642	KCNQ3	8	rs1036540	133242581	A	G	103211	4524	0.06	0.215824469	kcn	0.972586278	0.90 (0.76, 1.06)
1643	RGS7	1	rs116075306	241506146	G	C	105231	4616	0.02	0.21588918	signalling	0.972586278	1.13 (0.93, 1.37)
1644	CHRM5	15	rs28669739	34364583	C	G	102064	4470	0.03	0.216120003	receptor	0.972586278	1.12 (0.93, 1.35)
1645	KCNQ2	20	rs8113956	62097991	A	G	102762	4497	0.32	0.216144387	kcn	0.972586278	0.95 (0.88, 1.03)
1646	KCNV2	9	rs62533854	2719815	A	C	103339	4532	0.15	0.216404971	kcn	0.972586278	0.93 (0.83, 1.04)
1647	KCNQ5	6	rs3757105	73893677	A	G	104956	4604	0.07	0.216424199	kcn	0.972586278	1.09 (0.95, 1.25)
1648	CHAT	10	rs80097077	50863188	A	G	105627	4632	0.01	0.216553948	synthesis	0.972586278	1.17 (0.91, 1.52)
1649	KCNQ1	11	rs540199116	2565638	GTA	G	101248	4426	0.04	0.216596023	kcn	0.972586278	1.10 (0.94, 1.29)
1650	KCNA10	1	rs78655391	111068053	C	T	101405	4453	0.07	0.216927333	kcn	0.972586278	0.87 (0.71, 1.08)
1651	KCNH1	1	rs4951519	210842970	A	G	103379	4540	0.09	0.217018268	kcn	0.972586278	0.90 (0.77, 1.06)
1652	KCNQ5	6	rs118079676	73498914	C	T	105590	4630	0.01	0.217056129	kcn	0.972586278	1.14 (0.93, 1.40)
1653	RGS7	1	rs3911618	241145243	A	G	104168	4565	0.46	0.217061576	signalling	0.972586278	0.95 (0.88, 1.03)
1654	GNAI1	7	rs13236880	79770598	G	A	104991	4603	0.04	0.217315037	signalling	0.972586278	1.11 (0.94, 1.30)
1655	KCND3	1	rs11102356	112475520	G	A	102717	4513	0.34	0.217380614	kcn	0.972586278	1.05 (0.97, 1.13)
1656	CHRNA1	2	rs33989177	175625278	C	G	104226	4557	0.55	0.217493092	receptor	0.972586278	1.06 (0.97, 1.15)
1657	KCNQ3	8	rs7840539	133289322	T	A	100778	4409	0.18	0.217737756	kcn	0.972586278	0.94 (0.84, 1.04)
1658	KCNQ3	8	rs113417257	133456874	C	T	104958	4599	0.01	0.217875264	kcn	0.972586278	0.77 (0.51, 1.17)
1659	RGS6	14	rs34905590	72691020	G	A	105560	4626	0.06	0.217976441	signalling	0.972586278	0.89 (0.74, 1.07)
1660	CHRM3	1	rs11589781	239819632	T	A	102384	4471	0.14	0.218047318	receptor	0.972586278	1.07 (0.96, 1.20)
1661	KCNQ1	11	rs7130232	2626791	G	A	103099	4522	0.97	0.218057362	kcn	0.972586278	0.89 (0.75, 1.07)
1662	KCNH8	3	rs116837866	19453791	G	C	105310	4618	0.01	0.21818967	kcn	0.972586278	0.78 (0.53, 1.16)
1663	KCNA1	12	rs17784398	5030499	C	T	105499	4624	0.18	0.218375272	kcn	0.972586278	0.94 (0.85, 1.04)
1664	RGS9	17	rs2869583	63208835	T	C	103444	4537	0.05	0.218396292	signalling	0.972586278	1.11 (0.94, 1.32)
1665	RGS12	4	rs743714	3419986	G	A	103784	4545	0.63	0.218397349	signalling	0.972586278	1.05 (0.97, 1.14)
1666	GNA14	9	rs11791271	80145324	C	A	103063	4545	0.24	0.218548483	signalling	0.972586278	0.95 (0.87, 1.03)
1667	KCNH1	1	rs17260802	210957540	T	C	104911	4603	0.04	0.218552541	kcn	0.972586278	1.14 (0.93, 1.39)
1668	KCNC3	19	rs7249982	50807906	A	G	101836	4491	0.33	0.218630558	kcn	0.972586278	0.95 (0.87, 1.03)
1669	RGS7	1	rs140364034	241044579	T	C	104006	4546	0.02	0.21868723	signalling	0.972586278	1.18 (0.91, 1.53)
1670	KCNB2	8	rs2251992	73618614	T	A	105416	4621	0.02	0.218893747	kcn	0.972586278	0.80 (0.57, 1.14)
1671	KCNQ5	6	rs1891396	73583366	T	C	103906	4572	0.3	0.219006563	kcn	0.972586278	1.05 (0.97, 1.13)
1672	KCNQ3	8	rs2436117	133131304	T	G	105609	4632	0.27	0.219011282	kcn	0.972586278	1.05 (0.97, 1.14)
1673	KCNB2	8	rs189172866	73536553	T	A	105585	4630	0.01	0.219050353	kcn	0.972586278	0.70 (0.39, 1.24)
1674	KCNH8	3	rs62276985	19544420	C	G	104975	4611	0.03	0.219253128	kcn	0.972586278	1.13 (0.93, 1.39)
1675	RGS21	1	rs79835145	192298251	G	A	104757	4596	0.01	0.219305342	signalling	0.972586278	1.16 (0.92, 1.46)
1676	CHRM3	1	rs76091677	239567316	G	A	103489	4546	0.15	0.219556694	receptor	0.972586278	1.07 (0.96, 1.18)
1677	KCNQ1	11	rs12790738	2812961	C	G	103431	4536	0.05	0.219663086	kcn	0.972586278	1.10 (0.95, 1.27)
1678	KCNH5	14	rs118161961	63216432	A	G	104504	4587	0.05	0.219664273	kcn	0.972586278	0.88 (0.71, 1.08)
1679	KCNH1	1	rs11580400	211115396	G	A	103884	4554	0.05	0.219705369	kcn	0.972586278	1.09 (0.95, 1.26)
1680	KCNQ1	11	rs61872472	2775246	C	T	105106	4614	0.02	0.219732718	kcn	0.972586278	1.14 (0.93, 1.40)
1681	KCNQ4	1	rs3070274	41272371	GAGA	G	105363	4611	0.78	0.219741025	kcn	0.972586278	1.07 (0.96, 1.18)
1682	KCNH7	2	rs16846981	163463089	C	T	105627	4632	0.01	0.219778297	kcn	0.972586278	0.75 (0.48, 1.19)
1683	RGS6	14	rs76080350	72568381	T	C	105572	4631	0.03	0.21994938	signalling	0.972586278	0.84 (0.63, 1.11)
1684	CHRNA4	20	rs140380399	61991153	G	C	104991	4609	0.01	0.220252222	receptor	0.972586278	0.70 (0.40, 1.24)
1685	CHRM2	7	rs7799047	136671558	C	G	105416	4623	0.69	0.220708724	receptor	0.972586278	1.05 (0.97, 1.15)
1686	KCNQ2	20	rs6122437	62029224	G	C	102709	4500	0.2	0.220709573	kcn	0.972586278	1.06 (0.97, 1.16)
1687	CHRNA2	8	rs73225398	27335552	T	C	103802	4550	0.04	0.220770041	receptor	0.972586278	0.87 (0.70, 1.09)
1688	KCNF1	2	rs3732105	11053740	T	C	105627	4632	0.66	0.220793753	kcn	0.972586278	1.05 (0.97, 1.14)
1689	AGRN	1	rs28670633	962720	T	C	106203	4646	0.14	0.221012292	nmj	0.972586278	0.92 (0.79, 1.05)
1690	RGS6	14	rs7143154	72914149	C	T	104285	4569	0.7	0.221240109	signalling	0.972586278	1.05 (0.97, 1.15)
1691	KCNQ2	20	rs73157644	62050005	C	A	105627	4632	0.16	0.221323234	kcn	0.972586278	0.94 (0.84, 1.04)
1692	KCNQ1	11	rs231876	2784661	T	G	104759	4598	0.82	0.221475936	kcn	0.972586278	1.07 (0.96, 1.19)
1693	GRK5	10	rs10787945	121030127	T	C	104751	4580	0.33	0.221705231	signalling	0.972586278	0.95 (0.88, 1.03)
1694	KCNH1	1	rs115223083	211047108	G	A	105627	4632	0.06	0.221763557	kcn	0.972586278	0.91 (0.78, 1.06)
1695	KCNH7	2	rs1485966	163424394	A	C	105490	4628	0.49	0.221777288	kcn	0.972586278	1.05 (0.97, 1.13)
1696	KCND2	7	rs140163204	120189219	A	G	103244	4522	0.02	0.221857828	kcn	0.972586278	1.15 (0.92, 1.45)
1697	RGS6	14	14:72915219_GAAAAA_G	72915219	G	GAAAAA	101095	4433	0.32	0.222114672	signalling	0.972586278	1.05 (0.97, 1.15)
1698	DOK7	4	rs116725720	3458247	A	G	104636	4598	0.02	0.222674741	nmj	0.972586278	0.81 (0.58, 1.13)
1699	KCNQ1	11	rs10832548	2718977	T	C	104512	4572	0.19	0.22274602	kcn	0.972586278	1.05 (0.97, 1.14)
1700	KCNB1	20	rs6019831	48052347	A	G	104621	4593	0.08	0.222760249	kcn	0.972586278	1.08 (0.95, 1.22)
1701	GNA14	9	rs201877812	80079464	AT	A	105060	4610	0.02	0.222760291	signalling	0.972586278	1.17 (0.91, 1.51)
1702	KCNQ3	8	rs76014624	133143523	C	T	104500	4586	0.07	0.222817975	kcn	0.972586278	1.08 (0.96, 1.21)
1703	KCNH8	3	rs139480991	19496350	A	G	104670	4596	0.01	0.222950323	kcn	0.972586278	0.66 (0.34, 1.29)
1704	RGS6	14	rs917284	72737111	T	G	104922	4592	0.58	0.223001	signalling	0.972586278	1.05 (0.97, 1.14)
1705	RGS7	1	rs12728325	241358605	A	G	104401	4580	0.25	0.223001382	signalling	0.972586278	1.06 (0.97, 1.16)
1706	KCNQ3	8	rs2469505	133124534	T	G	105297	4621	0.4	0.22309902	kcn	0.972586278	0.96 (0.89, 1.03)
1707	GNAI1	7	rs4731273	79833590	A	G	104948	4613	0.1	0.223130244	signalling	0.972586278	0.92 (0.80, 1.05)
1708	KCNS1	20	rs6124688	43731226	A	C	104240	4552	0.27	0.223435567	kcn	0.972586278	1.05 (0.97, 1.13)
1709	CHRM3	1	rs73114758	239575464	C	G	104572	4583	0.05	0.223478908	receptor	0.972586278	0.89 (0.73, 1.08)
1710	KCNH5	14	rs11158467	63492570	T	C	104122	4559	0.4	0.223556338	kcn	0.972586278	1.05 (0.97, 1.13)
1711	GRK5	10	rs76984516	121069678	G	A	105627	4632	0.04	0.22357453	signalling	0.972586278	0.89 (0.73, 1.08)
1712	RGS7	1	rs10802934	241365280	T	C	105627	4632	0.33	0.223740789	signalling	0.972586278	1.05 (0.97, 1.15)
1713	KCNQ1	11	rs61870825	2727052	A	G	105285	4611	0.07	0.224110193	kcn	0.972586278	0.90 (0.76, 1.06)
1714	KCNH1	1	rs116770563	210869802	T	C	105627	4632	0.03	0.224254602	kcn	0.972586278	0.85 (0.66, 1.10)
1715	RGS11	16	rs427791	333863	A	C	104751	4594	0.02	0.224274644	signalling	0.972586278	1.16 (0.91, 1.47)
1716	KCNH1	1	rs113332987	211045551	T	C	104632	4593	0.01	0.224372393	kcn	0.972586278	0.71 (0.41, 1.23)
1717	KCNC2	12	rs76319653	75554050	C	T	105627	4632	0.02	0.224663402	kcn	0.972586278	1.13 (0.93, 1.37)
1718	CHRNG	2	rs1190449	233418920	T	G	103126	4513	0.54	0.22469053	receptor	0.972586278	1.05 (0.97, 1.14)
1719	RGS3	9	rs587614	116366640	A	G	103950	4565	0.66	0.224883618	signalling	0.972586278	0.95 (0.88, 1.03)
1720	CHRM3	1	rs80221376	239603722	G	A	104830	4594	0.04	0.22502653	receptor	0.972586278	0.88 (0.72, 1.08)
1721	GRK5	10	rs4752294	121104749	A	G	101206	4441	0.57	0.225130924	signalling	0.972586278	0.95 (0.88, 1.03)
1722	KCNQ3	8	rs1004349	133349047	A	T	105400	4622	0.75	0.225147902	kcn	0.972586278	0.95 (0.87, 1.03)
1723	RGS7	1	rs116295260	241141563	C	T	104472	4580	0.01	0.225201801	signalling	0.972586278	0.82 (0.59, 1.13)
1724	RGS6	14	rs61995108	72787016	A	G	103723	4547	0.02	0.225319921	signalling	0.972586278	0.85 (0.66, 1.10)
1725	KCNQ2	20	rs4809565	62085978	C	T	105627	4632	0.7	0.225486287	kcn	0.972586278	1.06 (0.97, 1.15)
1726	KCNH1	1	rs1934615	210847514	T	A	104578	4590	0.59	0.225584342	kcn	0.972586278	0.96 (0.89, 1.03)
1727	RGS2	1	rs859891	192769060	G	A	104095	4564	0.86	0.225605339	signalling	0.972586278	1.07 (0.96, 1.20)
1728	KCNQ5	6	rs149063197	73501914	C	T	104899	4595	0.01	0.225907305	kcn	0.972586278	0.70 (0.40, 1.24)
1729	KCNH1	1	rs587711614	210846929	CT	C	103499	4540	0.14	0.225909459	kcn	0.972586278	0.93 (0.82, 1.05)
1730	CHRM4	11	rs61882689	46411925	G	A	105056	4610	0.03	0.225964845	receptor	0.972586278	0.82 (0.60, 1.13)
1731	SLC5A7	2	rs766683	108600275	A	T	105567	4630	0.35	0.225968909	synthesis	0.972586278	0.95 (0.87, 1.03)
1732	KCNQ2	20	rs78003353	62099338	A	G	105627	4632	0.05	0.226117663	kcn	0.972586278	1.09 (0.95, 1.27)
1733	KCNQ4	1	rs729590	41300952	A	C	105100	4602	0.16	0.226262273	kcn	0.972586278	1.06 (0.97, 1.16)
1734	KCNS2	8	rs16896992	99443815	C	T	105627	4632	0.17	0.226607733	kcn	0.972586278	0.94 (0.84, 1.04)
1735	RGS10	10	rs76180970	121308996	C	A	102902	4519	0.17	0.22693327	signalling	0.972586278	1.06 (0.96, 1.17)
1736	RGS6	14	rs75909336	73019055	A	G	103457	4539	0.02	0.227195568	signalling	0.972586278	0.78 (0.52, 1.17)
1737	KCNQ1	11	rs2237895	2857194	C	A	105627	4632	0.42	0.227240498	kcn	0.972586278	1.05 (0.97, 1.14)
1738	KCNQ1	11	rs12282937	2598552	G	A	105627	4632	0.42	0.227591442	kcn	0.972586278	0.95 (0.87, 1.03)
1739	RGS9	17	rs113371263	63198943	A	C	104352	4574	0.04	0.227996619	signalling	0.972586278	0.87 (0.70, 1.09)
1740	CHRNA4	20	rs3787140	61989111	C	T	105575	4631	0.06	0.228014685	receptor	0.972586278	1.09 (0.95, 1.25)
1741	KCND2	7	7:120396861_TGTTA_T	120396861	T	TGTTA	105280	4618	0.04	0.228143308	kcn	0.972586278	0.88 (0.71, 1.09)
1742	GNAI2	3	rs114779882	50260211	T	G	105174	4614	0.02	0.228192742	signalling	0.972586278	1.18 (0.90, 1.56)
1743	CHRM2	7	rs144056798	136638976	C	T	104138	4567	0.02	0.228336006	receptor	0.972586278	0.83 (0.61, 1.13)
1744	CHRNA2	8	rs770464377	27326838	A	AGG	104087	4556	0.46	0.228501773	receptor	0.972586278	0.96 (0.89, 1.03)
1745	RGS6	14	rs2239222	73011885	G	A	102806	4493	0.35	0.228618946	signalling	0.972586278	0.95 (0.88, 1.03)
1746	KCNQ3	8	rs2673602	133412700	T	C	103799	4542	0.39	0.228653197	kcn	0.972586278	1.05 (0.97, 1.13)
1747	RGS7	1	rs79570853	241244904	C	T	102208	4487	0.08	0.228699371	signalling	0.972586278	1.08 (0.95, 1.23)
1748	KCNA1	12	rs77860807	5014552	C	T	104002	4562	0.03	0.228784212	kcn	0.972586278	0.81 (0.57, 1.14)
1749	KCNH1	1	rs75082097	210949540	T	C	104542	4587	0.02	0.229005511	kcn	0.972586278	1.11 (0.93, 1.33)
1750	CHRNA10	11	rs12282367	3689810	T	A	104672	4598	0.03	0.229165443	receptor	0.972586278	0.85 (0.66, 1.10)
1751	MUSK	9	rs75349897	113432856	T	G	104882	4601	0.09	0.22922548	nmj	0.972586278	1.08 (0.95, 1.24)
1752	KCND2	7	rs11766166	120071625	T	C	103018	4512	0.08	0.229518913	kcn	0.972586278	0.91 (0.78, 1.06)
1753	KCNA5	12	rs12720445	5155046	A	G	105627	4632	0.01	0.229857449	kcn	0.972586278	1.20 (0.89, 1.60)
1754	KCNC2	12	rs2446344	75586952	C	G	105507	4628	0.38	0.229954006	kcn	0.972586278	0.95 (0.88, 1.03)
1755	GNA14	9	rs191974493	80125344	C	T	103660	4535	0.02	0.229954814	signalling	0.972586278	1.13 (0.92, 1.39)
1756	KCNH8	3	rs1372553	19408279	A	G	104840	4602	0.11	0.230146183	kcn	0.972586278	0.92 (0.80, 1.05)
1757	KCND3	1	rs111379004	112536113	A	G	104805	4589	0.01	0.230192924	kcn	0.972586278	0.72 (0.43, 1.23)
1758	CHRNA7	15	15:32329763_TTTAG_T	32329763	T	TTTAG	101328	4441	0.04	0.230239513	receptor	0.972586278	0.89 (0.74, 1.07)
1759	KCNQ2	20	rs144990458	62089272	A	G	105061	4600	0.01	0.230247639	kcn	0.972586278	1.17 (0.90, 1.52)
1760	KCNQ4	1	rs116015634	41250961	T	C	106203	4646	0.02	0.230252844	kcn	0.972586278	1.11 (0.93, 1.33)
1761	KCND2	7	rs117853121	120014171	T	G	105627	4632	0.03	0.230269676	kcn	0.972586278	0.85 (0.65, 1.11)
1762	RGS6	14	rs117397154	73010430	A	G	105627	4632	0.02	0.230280138	signalling	0.972586278	0.82 (0.60, 1.13)
1763	CHRM3	1	rs146921467	239719016	G	A	104097	4558	0.01	0.230346088	receptor	0.972586278	1.21 (0.89, 1.66)
1764	KCNH7	2	rs190268940	163327030	T	C	104481	4588	0.02	0.230401288	kcn	0.972586278	1.15 (0.92, 1.44)
1765	KCNF1	2	rs555435491	11042700	A	G	104667	4583	0.04	0.230505831	kcn	0.972586278	1.11 (0.93, 1.32)
1766	KCNQ3	8	rs79089725	133467704	T	A	104446	4587	0.07	0.230571436	kcn	0.972586278	1.09 (0.95, 1.26)
1767	RGS3	9	rs10817494	116365451	G	T	105627	4632	0.13	0.230622787	signalling	0.972586278	0.93 (0.82, 1.05)
1768	KCNH1	1	rs76239523	210996806	A	G	105201	4616	0.02	0.230630722	kcn	0.972586278	0.73 (0.43, 1.22)
1769	GNAQ	9	rs11145647	80612160	C	T	105627	4632	0.18	0.230851585	signalling	0.972586278	1.06 (0.97, 1.15)
1770	RGS5	1	rs557530783	163225024	C	T	104669	4590	0.02	0.231013892	signalling	0.972586278	1.19 (0.89, 1.60)
1771	GNAI2	3	rs139348851	50280843	G	A	104649	4583	0.01	0.231151252	signalling	0.972586278	0.77 (0.51, 1.18)
1772	KCND2	7	rs117724177	120095404	A	T	105074	4604	0.02	0.231396046	kcn	0.972586278	0.84 (0.63, 1.12)
1773	MUSK	9	rs10817092	113545191	A	G	103764	4551	0.21	0.231519953	nmj	0.972586278	0.95 (0.87, 1.04)
1774	CHRM3	1	rs10926008	240062123	G	A	105627	4632	0.33	0.231963744	receptor	0.972586278	1.04 (0.97, 1.12)
1775	KCNQ5	6	rs139697006	73880239	A	C	104304	4569	0.01	0.232007522	kcn	0.972586278	1.18 (0.90, 1.56)
1776	RGS7	1	rs12727761	241090338	G	A	105627	4632	0.01	0.232156086	signalling	0.972586278	1.18 (0.90, 1.54)
1777	RGS6	14	rs1076317	72732318	G	C	105166	4608	0.46	0.232587333	signalling	0.972586278	1.05 (0.97, 1.13)
1778	KCNA3	1	rs72681760	111189632	G	T	105047	4604	0.01	0.232854104	kcn	0.972586278	0.64 (0.30, 1.34)
1779	KCNH1	1	rs4578265	211279739	C	T	103963	4554	0.68	0.232878979	kcn	0.972586278	1.06 (0.97, 1.15)
1780	KCNQ3	8	rs76696163	133317572	A	G	105455	4625	0.01	0.233075117	kcn	0.972586278	1.21 (0.88, 1.66)
1781	KCNA10	1	rs72679922	111056422	A	G	105627	4632	0.08	0.23325002	kcn	0.972586278	1.09 (0.94, 1.27)
1782	KCND3	1	rs2813868	112338452	G	A	104990	4597	0.97	0.233333904	kcn	0.972586278	1.19 (0.90, 1.57)
1783	RGS6	14	rs7350728	72723657	A	G	104829	4596	0.53	0.233371982	signalling	0.972586278	1.05 (0.97, 1.13)
1784	KCNH5	14	rs4899101	63371748	G	A	104249	4582	0.62	0.233376231	kcn	0.972586278	0.96 (0.89, 1.03)
1785	RGS6	14	rs200812962	72460649	GT	G	104860	4581	0.01	0.233813812	signalling	0.972586278	0.66 (0.34, 1.30)
1786	KCNC3	19	19:50824279_CTGGGAAGGGCGACTGCAGT_C	50824279	C	CTGGGAAGGGCGACTGCAGT	104111	4570	0.02	0.234017921	kcn	0.972586278	0.80 (0.56, 1.15)
1787	KCNQ1	11	rs117044466	2750760	T	A	103492	4557	0.01	0.234199763	kcn	0.972586278	0.73 (0.44, 1.22)
1788	CHRNA9	4	rs13105969	40343424	A	G	104163	4567	0.7	0.234314817	receptor	0.972586278	0.95 (0.89, 1.03)
1789	KCNQ1	11	rs2283159	2569903	T	C	105255	4617	0.02	0.234323278	kcn	0.972586278	1.15 (0.91, 1.44)
1790	GRK5	10	rs61876594	120976433	T	C	105106	4604	0.06	0.234693019	signalling	0.972586278	0.90 (0.75, 1.07)
1791	KCNQ1	11	rs74623003	2766825	T	C	105627	4632	0.02	0.234855215	kcn	0.972586278	1.15 (0.92, 1.43)
1792	KCNH8	3	rs74837719	19481842	T	C	104106	4570	0.08	0.234862657	kcn	0.972586278	0.91 (0.77, 1.07)
1793	KCNH1	1	rs4245750	211041882	G	T	104960	4596	0.59	0.23489076	kcn	0.972586278	0.95 (0.87, 1.03)
1794	GNA14	9	rs12683173	80129354	A	T	103331	4528	0.18	0.234980434	signalling	0.972586278	1.06 (0.96, 1.16)
1795	KCNQ1	11	rs12283510	2572227	T	C	103834	4557	0.25	0.235164524	kcn	0.972586278	0.95 (0.87, 1.04)
1796	CHRM3	1	rs77926615	239978428	C	T	105290	4613	0.02	0.235220976	receptor	0.972586278	0.84 (0.62, 1.12)
1797	KCNA3	1	rs182882747	111220605	A	G	104480	4578	0.03	0.235252207	kcn	0.972586278	0.87 (0.68, 1.10)
1798	RGS4	1	rs191882225	163029039	T	C	102295	4488	0.64	0.235299077	signalling	0.972586278	0.95 (0.88, 1.03)
1799	KCNQ3	8	rs2673590	133404409	T	G	103423	4527	0.44	0.235406542	kcn	0.972586278	1.05 (0.97, 1.13)
1800	CHRNA4	20	rs2273500	61986949	C	T	105394	4623	0.14	0.235422922	receptor	0.972586278	1.06 (0.96, 1.16)
1801	KCNQ5	6	rs79009800	73675654	G	A	105620	4632	0.04	0.235441209	kcn	0.972586278	0.84 (0.62, 1.12)
1802	KCNQ5	6	rs140044282	73436218	G	A	103518	4531	0.14	0.235454099	kcn	0.972586278	0.94 (0.84, 1.04)
1803	RGS7	1	rs61833762	241294714	A	G	104266	4571	0.01	0.235511256	signalling	0.972586278	1.18 (0.90, 1.57)
1804	CHRM3	1	rs12142780	240019854	C	A	104218	4572	0.02	0.235661407	receptor	0.972586278	0.82 (0.58, 1.14)
1805	RGS17	6	rs146291514	153435801	T	C	105303	4621	0.01	0.23583357	signalling	0.972586278	0.69 (0.37, 1.28)
1806	GRK5	10	rs77720443	121160542	T	C	104198	4568	0.06	0.235898072	signalling	0.972586278	1.08 (0.95, 1.24)
1807	KCNQ5	6	rs13208048	73374888	A	G	104747	4595	0.49	0.235979856	kcn	0.972586278	1.04 (0.97, 1.12)
1808	KCNQ5	6	rs9342979	73575709	G	A	102343	4496	0.49	0.235985797	kcn	0.972586278	0.95 (0.88, 1.03)
1809	RGS4	1	rs12077304	163054445	A	C	105383	4626	0.09	0.235989355	signalling	0.972586278	1.08 (0.95, 1.22)
1810	KCNQ1	11	rs79972789	2824573	G	C	103248	4535	0.02	0.236227354	kcn	0.972586278	1.17 (0.90, 1.53)
1811	CHRM3	1	rs6701181	240070187	T	C	104638	4593	0.42	0.236276059	receptor	0.972586278	0.95 (0.88, 1.03)
1812	CHRM2	7	rs561018093	136553708	AT	A	103974	4560	0.01	0.236399704	receptor	0.972586278	0.75 (0.47, 1.21)
1813	RGS10	10	rs12219214	121280683	T	C	105467	4622	0.28	0.236744976	signalling	0.972586278	0.95 (0.88, 1.03)
1814	KCNA2	1	rs2797531	111173494	A	G	104990	4602	0.83	0.236749566	kcn	0.972586278	0.94 (0.86, 1.04)
1815	KCNH5	14	rs116971661	63364531	G	A	102240	4489	0.04	0.236845315	kcn	0.972586278	1.11 (0.94, 1.31)
1816	KCNA5	12	rs10735046	5145159	C	T	104171	4569	0.85	0.236880643	kcn	0.972586278	0.94 (0.85, 1.04)
1817	RGS7	1	rs4660007	240950026	T	A	103022	4523	0.97	0.23691456	signalling	0.972586278	0.88 (0.72, 1.08)
1818	KCNQ2	20	rs2281570	62045709	T	C	102982	4503	0.19	0.237044217	kcn	0.972586278	0.94 (0.85, 1.04)
1819	KCNH8	3	rs138381617	19442123	A	G	104727	4589	0.01	0.237091375	kcn	0.972586278	1.18 (0.90, 1.55)
1820	RGS17	6	rs62436125	153316664	T	C	104459	4572	0.02	0.237135975	signalling	0.972586278	0.79 (0.53, 1.17)
1821	RGS5	1	1:163154190_CAAA_C	163154190	C	CAAA	101716	4449	0.11	0.237272724	signalling	0.972586278	0.93 (0.82, 1.05)
1822	KCNH1	1	rs76654140	211009513	G	A	104794	4587	0.11	0.237310302	kcn	0.972586278	0.92 (0.80, 1.06)
1823	CHRNA2	8	rs146479541	27313639	G	T	105361	4620	0.01	0.237330729	receptor	0.972586278	1.14 (0.92, 1.41)
1824	RGS6	14	rs193547	72659221	A	G	105335	4619	0.1	0.237506723	signalling	0.972586278	1.08 (0.95, 1.21)
1825	GRK5	10	rs11198818	120958004	T	C	103710	4551	0.02	0.237659368	signalling	0.972586278	0.86 (0.68, 1.10)
1826	GNAI1	7	rs4728017	79766397	A	G	102080	4465	0.2	0.237735454	signalling	0.972586278	0.93 (0.83, 1.05)
1827	KCNQ4	1	rs729519	41278224	A	G	106203	4646	0.1	0.237768688	kcn	0.972586278	0.93 (0.82, 1.05)
1828	KCNC1	11	rs118057806	17774734	A	G	101970	4479	0.02	0.238003329	kcn	0.972586278	0.79 (0.54, 1.17)
1829	RGS7	1	rs4660065	241474357	G	C	105032	4604	0.03	0.23808482	signalling	0.972586278	0.80 (0.55, 1.16)
1830	KCNS2	8	rs117714044	99435163	G	A	105138	4614	0.01	0.238099462	kcn	0.972586278	0.65 (0.32, 1.33)
1831	MUSK	9	rs560923438	113451570	C	T	102942	4521	0.01	0.238248256	nmj	0.972586278	0.76 (0.48, 1.20)
1832	KCNS1	20	rs12480253	43721744	C	G	102808	4513	0.04	0.238347407	kcn	0.972586278	1.12 (0.93, 1.36)
1833	CHRM2	7	rs12707339	136671341	C	T	103176	4517	0.17	0.238798015	receptor	0.972586278	0.94 (0.85, 1.04)
1834	KCNH1	1	rs114738790	211107378	A	G	104595	4575	0.01	0.238901843	kcn	0.972586278	1.19 (0.89, 1.60)
1835	RGS7	1	rs116789125	241423677	A	C	104827	4594	0.04	0.23910646	signalling	0.972586278	1.10 (0.94, 1.27)
1836	RGS20	8	rs34568833	54832635	T	C	103997	4538	0.02	0.239140811	signalling	0.972586278	1.14 (0.92, 1.42)
1837	KCNA2	1	rs2172514	111166960	A	G	105429	4623	0.83	0.239202119	kcn	0.972586278	0.94 (0.86, 1.04)
1838	KCNA5	12	12:5165845_GC_G	5165845	G	GC	105456	4626	0.01	0.239203242	kcn	0.972586278	1.14 (0.92, 1.41)
1839	KCNH3	12	rs74089562	49937392	A	T	103377	4530	0.05	0.239503217	kcn	0.972586278	0.87 (0.69, 1.10)
1840	KCNH1	1	1:210862012_TTTA_T	210862012	T	TTTA	105050	4609	0.02	0.239511691	kcn	0.972586278	1.18 (0.89, 1.57)
1841	KCNA3	1	rs2821558	111222594	C	T	105627	4632	0.74	0.239577844	kcn	0.972586278	1.06 (0.96, 1.15)
1842	CHRM3	1	rs61834687	239600733	G	A	105563	4631	0.29	0.23959095	receptor	0.972586278	1.05 (0.97, 1.13)
1843	CHRM2	7	rs183528139	136595139	C	T	105020	4605	0.01	0.23960382	receptor	0.972586278	0.75 (0.47, 1.21)
1844	GNAQ	9	rs969721	80356121	C	G	104786	4601	0.02	0.239897193	signalling	0.972586278	0.82 (0.60, 1.14)
1845	MUSK	9	rs12347321	113466941	A	G	103668	4551	0.08	0.239999251	nmj	0.972586278	1.09 (0.94, 1.26)
1846	GNA14	9	rs140832243	80238124	T	C	101057	4433	0.01	0.240103417	signalling	0.972586278	0.67 (0.34, 1.31)
1847	KCNQ3	8	rs16904664	133357111	C	G	105577	4630	0.09	0.240321159	kcn	0.972586278	0.92 (0.80, 1.06)
1848	KCNA3	1	rs151082169	111204216	T	C	104324	4585	0.04	0.2406395	kcn	0.972586278	1.10 (0.94, 1.31)
1849	RGS5	1	rs61812216	163297746	A	G	105627	4632	0.14	0.240826856	signalling	0.972586278	0.93 (0.83, 1.05)
1850	KCNA3	1	rs56795609	111208718	T	A	104141	4571	0.17	0.240854129	kcn	0.972586278	1.06 (0.96, 1.17)
1851	KCND2	7	rs112164125	120374253	G	A	105175	4611	0.03	0.240987383	kcn	0.972586278	0.86 (0.66, 1.11)
1852	MUSK	9	9:113485746_CAG_C	113485746	C	CAG	101447	4460	0.1	0.241105441	nmj	0.972586278	1.06 (0.96, 1.18)
1853	KCNH1	1	rs141524645	210886105	ATAAG	A	103068	4523	0.11	0.241174927	kcn	0.972586278	0.93 (0.81, 1.05)
1854	KCNH5	14	rs61994834	63228898	T	C	104280	4579	0.09	0.241245164	kcn	0.972586278	1.07 (0.95, 1.20)
1855	CHRM3	1	rs148472295	239871992	C	T	103200	4524	0.01	0.241393258	receptor	0.972586278	1.20 (0.88, 1.62)
1856	RGS7	1	rs77844074	241072050	C	G	105627	4632	0.04	0.241409641	signalling	0.972586278	1.10 (0.94, 1.28)
1857	RGS6	14	rs79235996	72419030	T	C	105370	4621	0.17	0.241478453	signalling	0.972586278	0.94 (0.85, 1.04)
1858	KCNQ1	11	rs7119884	2552285	G	A	105627	4632	0.02	0.241655833	kcn	0.972586278	0.81 (0.57, 1.15)
1859	KCNQ5	6	rs2350369	73780336	G	C	104533	4596	0.94	0.241791347	kcn	0.972586278	0.93 (0.83, 1.05)
1860	GNAI1	7	rs17153506	79791218	C	T	105536	4628	0.02	0.241808165	signalling	0.972586278	1.18 (0.89, 1.57)
1861	KCNQ1	11	rs117976227	2849739	A	G	105338	4617	0.01	0.241818717	kcn	0.972586278	0.71 (0.40, 1.26)
1862	RGS6	14	rs138230554	72783072	A	C	105256	4609	0.01	0.241942468	signalling	0.972586278	1.22 (0.88, 1.69)
1863	CHRM2	7	rs17168815	136624621	T	G	104996	4606	0.15	0.241981231	receptor	0.972586278	1.06 (0.96, 1.18)
1864	KCND2	7	rs139354543	120280720	A	T	103650	4543	0.01	0.24244056	kcn	0.972586278	0.73 (0.43, 1.24)
1865	KCNH7	2	rs62188254	163455347	A	G	102244	4481	0.05	0.242590292	kcn	0.972586278	0.88 (0.72, 1.09)
1866	RGS18	1	1:192129667_CTGAT_C	192129667	C	CTGAT	104400	4566	0.02	0.242700674	signalling	0.972586278	1.14 (0.92, 1.40)
1867	KCNC3	19	rs11666170	50825156	T	C	103793	4553	0.04	0.242807992	kcn	0.972586278	0.89 (0.73, 1.08)
1868	KCNQ3	8	rs2673557	133481337	C	T	104153	4576	0.41	0.242893776	kcn	0.972586278	1.05 (0.97, 1.13)
1869	KCNB2	8	rs6989340	73840577	A	G	105532	4628	0.43	0.243202352	kcn	0.972586278	1.04 (0.97, 1.12)
1870	KCNH7	2	rs72873594	163607881	G	T	105627	4632	0.02	0.243356532	kcn	0.972586278	1.14 (0.91, 1.42)
1871	KCNH8	3	rs139731491	19297247	AT	A	104212	4566	0.03	0.243771866	kcn	0.972586278	0.84 (0.62, 1.13)
1872	RGS21	1	rs75368245	192298295	A	G	104697	4595	0.04	0.244026918	signalling	0.972586278	1.09 (0.94, 1.27)
1873	KCNH8	3	rs148195313	19421907	T	C	104832	4590	0.02	0.244117302	kcn	0.972586278	0.84 (0.62, 1.13)
1874	KCNQ1	11	rs9971505	2832133	G	C	105185	4619	0.1	0.244184086	kcn	0.972586278	0.93 (0.81, 1.05)
1875	KCNA1	12	rs12826101	5015224	C	T	105627	4632	0.08	0.24454109	kcn	0.972586278	1.08 (0.95, 1.23)
1876	KCNQ5	6	rs77727607	73847857	A	G	105627	4632	0.04	0.244552393	kcn	0.972586278	0.86 (0.66, 1.11)
1877	KCND3	1	rs817973	112399043	C	T	104623	4589	0.64	0.244713812	kcn	0.972586278	1.05 (0.97, 1.15)
1878	KCNH5	14	rs150993304	63511977	A	G	104432	4579	0.02	0.244719403	kcn	0.972586278	0.81 (0.58, 1.15)
1879	RGS7	1	rs491984	241178287	T	C	103023	4509	0.23	0.245391599	signalling	0.972586278	1.05 (0.96, 1.15)
1880	RGS20	8	rs146412110	54841173	T	C	105197	4613	0.02	0.245440655	signalling	0.972586278	0.81 (0.56, 1.16)
1881	GNA14	9	9:80248810_CA_C	80248810	C	CA	103471	4549	0.05	0.245509536	signalling	0.972586278	1.10 (0.94, 1.28)
1882	RGS6	14	rs118158341	72511128	G	A	104738	4589	0.03	0.245913911	signalling	0.972586278	0.86 (0.67, 1.11)
1883	RGS5	1	rs990985	163271856	A	T	105403	4626	0.66	0.246186878	signalling	0.972586278	0.96 (0.89, 1.03)
1884	CHRNA7	15	rs74874994	32406022	T	C	102386	4480	0.09	0.2462909	receptor	0.972586278	1.08 (0.95, 1.23)
1885	DOK7	4	rs2699417	3493542	A	T	104056	4548	0.46	0.246386126	nmj	0.972586278	1.05 (0.97, 1.13)
1886	KCNB1	20	rs2869731	48027096	T	C	105527	4626	0.45	0.246518742	kcn	0.972586278	0.95 (0.88, 1.03)
1887	SLC5A7	2	rs73953508	108600674	C	G	105595	4631	0.01	0.246610842	synthesis	0.972586278	1.14 (0.92, 1.41)
1888	RGS6	14	rs2238257	72598611	G	A	104167	4572	0.7	0.246738345	signalling	0.972586278	0.95 (0.87, 1.04)
1889	RGS5	1	rs114082880	163296929	T	C	105569	4631	0.05	0.246907752	signalling	0.972586278	1.09 (0.94, 1.27)
1890	GNA14	9	rs189773476	80224390	T	C	103729	4537	0.01	0.246963798	signalling	0.972586278	1.12 (0.92, 1.36)
1891	KCNQ3	8	rs76493300	133236373	A	G	100795	4445	0.02	0.247058602	kcn	0.972586278	0.84 (0.62, 1.13)
1892	KCNQ4	1	rs4660467	41276894	G	A	105775	4629	0.97	0.247310156	kcn	0.972586278	0.92 (0.80, 1.06)
1893	RGS7	1	rs61832482	241176403	T	C	104727	4588	0.01	0.247707946	signalling	0.972586278	1.17 (0.90, 1.52)
1894	KCNQ5	6	rs117227297	73328857	G	A	105627	4632	0.04	0.247715603	kcn	0.972586278	0.88 (0.70, 1.09)
1895	RGS17	6	rs11155889	153356003	A	G	104929	4598	0.28	0.24797467	signalling	0.972586278	1.05 (0.97, 1.13)
1896	RGS6	14	rs143324576	72533562	A	G	104535	4579	0.02	0.248144805	signalling	0.972586278	1.14 (0.91, 1.42)
1897	KCNA1	12	rs116009740	5017623	A	T	105030	4611	0.01	0.248288801	kcn	0.972586278	0.73 (0.43, 1.24)
1898	KCNA6	12	rs117072378	4968285	C	T	105627	4632	0.02	0.24833313	kcn	0.972586278	0.81 (0.57, 1.16)
1899	RGS6	14	rs117115490	72736742	T	C	104704	4583	0.01	0.24834954	signalling	0.972586278	0.70 (0.39, 1.28)
1900	CHRM1	11	rs758407179	62673841	G	GAC	100797	4427	0.31	0.248763876	receptor	0.972586278	0.95 (0.88, 1.03)
1901	KCND3	1	rs114333938	112456991	G	A	105627	4632	0.01	0.248941134	kcn	0.972586278	1.18 (0.89, 1.55)
1902	KCND2	7	rs35119902	120234943	A	G	101201	4447	0.06	0.24915718	kcn	0.972586278	1.09 (0.94, 1.25)
1903	CHRNG	2	rs1881492	233406998	G	T	105627	4632	0.8	0.249214704	receptor	0.972586278	1.06 (0.96, 1.17)
1904	CHRNA4	20	rs735501	62000202	C	T	103717	4560	0.14	0.249437013	receptor	0.972586278	0.94 (0.84, 1.05)
1905	KCNC3	19	rs2603059	50814931	G	A	103645	4534	0.93	0.249513905	kcn	0.972586278	0.92 (0.81, 1.06)
1906	KCNQ1	11	rs143268363	2809620	T	G	104679	4590	0.02	0.249602067	kcn	0.972586278	1.10 (0.93, 1.30)
1907	CHAT, SLC18A3	10	rs1917809	50810844	A	G	105158	4615	0.03	0.24977437	synthesis, storage	0.972586278	1.11 (0.93, 1.34)
1908	CHRNA7	15	15:32467293_CTTAT_C	32467293	C	CTTAT	104285	4564	0.03	0.249796113	receptor	0.972586278	0.86 (0.67, 1.11)
1909	RGS6	14	rs17769357	72749103	G	A	103010	4506	0.1	0.250020225	signalling	0.972586278	0.92 (0.81, 1.06)
1910	RGS14	5	rs114348261	176777560	T	G	104421	4574	0.03	0.250064186	signalling	0.972586278	0.87 (0.68, 1.11)
1911	RGS6	14	rs148049294	72659980	A	G	104334	4571	0.05	0.250090564	signalling	0.972586278	0.89 (0.72, 1.09)
1912	KCNA2	1	rs17026200	111180800	G	A	103138	4526	0.06	0.250118864	kcn	0.972586278	1.08 (0.95, 1.23)
1913	RGS6	14	rs138546269	72858611	T	C	104020	4562	0.01	0.250185249	signalling	0.972586278	1.23 (0.86, 1.76)
1914	KCNH8	3	rs75232354	19201050	A	C	105627	4632	0.05	0.250235042	kcn	0.972586278	0.88 (0.72, 1.09)
1915	KCNQ1	11	rs117153870	2851041	T	G	104650	4593	0.01	0.250316515	kcn	0.972586278	0.73 (0.42, 1.25)
1916	KCNH8	3	rs114231011	19431293	C	T	104602	4598	0.01	0.250507278	kcn	0.972586278	1.17 (0.89, 1.54)
1917	CHRM5	15	rs12905359	34361896	T	C	105627	4632	0.02	0.250552387	receptor	0.972586278	1.11 (0.93, 1.33)
1918	KCNH6	17	rs113639915	61608587	T	C	104414	4573	0.02	0.250644451	kcn	0.972586278	0.81 (0.57, 1.16)
1919	KCNQ3	8	rs28522410	133205322	T	C	104372	4580	0.19	0.250662014	kcn	0.972586278	0.95 (0.86, 1.04)
1920	KCNQ5	6	rs10943060	73484575	C	T	104198	4541	0.02	0.250680695	kcn	0.972586278	0.85 (0.64, 1.12)
1921	CHRM2	7	rs145253612	136589558	C	T	105097	4614	0.01	0.250734072	receptor	0.972586278	0.83 (0.59, 1.15)
1922	KCNG4	16	rs67306501	84281948	T	C	105559	4625	0.05	0.250746252	kcn	0.972586278	0.91 (0.77, 1.07)
1923	GNA14	9	rs10781443	80148175	C	T	103719	4540	0.79	0.250810992	signalling	0.972586278	1.06 (0.96, 1.16)
1924	KCNQ1	11	rs117743493	2764438	T	C	104501	4583	0.02	0.250920273	kcn	0.972586278	1.11 (0.93, 1.34)
1925	KCNQ5	6	rs10943078	73906746	T	A	105084	4602	0.24	0.251071556	kcn	0.972586278	1.05 (0.97, 1.15)
1926	KCNB1	20	rs13041060	48025041	G	A	102994	4496	0.04	0.25110553	kcn	0.972586278	1.12 (0.92, 1.36)
1927	KCNA7	19	rs112443335	49581989	G	C	103864	4561	0.03	0.251235224	kcn	0.972586278	1.11 (0.93, 1.32)
1928	CHRNA5, CHRNA3	15	rs117962853	78876204	A	G	105586	4631	0.01	0.251261324	receptor	0.972586278	1.17 (0.89, 1.53)
1929	RGS6	14	rs117725299	72430939	T	C	104352	4581	0.06	0.251272136	signalling	0.972586278	0.89 (0.73, 1.09)
1930	KCNH8	3	rs78401175	19538740	T	G	105073	4617	0.01	0.251399751	kcn	0.972586278	0.63 (0.29, 1.38)
1931	RGS7	1	rs77330004	241013448	T	C	104255	4561	0.02	0.251473563	signalling	0.972586278	1.12 (0.92, 1.37)
1932	KCND3	1	rs76708215	112385423	T	C	105363	4612	0.02	0.251513671	kcn	0.972586278	1.15 (0.91, 1.45)
1933	RGS6	14	rs2215014	72715544	T	C	105035	4592	0.05	0.251523814	signalling	0.972586278	1.11 (0.93, 1.32)
1934	KCNC2	12	rs2471651	75576023	C	T	104347	4579	0.52	0.251730352	kcn	0.972586278	0.96 (0.89, 1.03)
1935	MUSK	9	rs76366071	113460378	T	C	105331	4617	0.02	0.251824334	nmj	0.972586278	0.84 (0.61, 1.14)
1936	CHRNE	17	rs76839605	4804692	A	AG	104588	4586	0.01	0.25183785	receptor	0.972586278	0.75 (0.46, 1.23)
1937	KCNQ3	8	rs113930804	133490080	T	C	105512	4628	0.02	0.251880603	kcn	0.972586278	1.12 (0.92, 1.37)
1938	KCNQ3	8	8:133247516_GT_G	133247516	G	GT	104825	4601	0.1	0.252408996	kcn	0.972586278	1.07 (0.95, 1.20)
1939	RGS5	1	rs114302088	163214990	A	G	104995	4609	0.02	0.252565954	signalling	0.972586278	0.85 (0.65, 1.12)
1940	KCNQ3	8	rs12542971	133463731	G	A	104323	4566	0.11	0.252941146	kcn	0.972586278	1.07 (0.95, 1.21)
1941	KCNC2	12	rs1458614	75487456	C	T	104975	4605	0.92	0.252953429	kcn	0.972586278	0.93 (0.82, 1.05)
1942	KCNH8	3	rs17570934	19436030	C	T	105518	4627	0.29	0.253085082	kcn	0.972586278	0.95 (0.88, 1.04)
1943	KCNH5	14	rs941709	63520327	T	C	105503	4627	0.37	0.253112121	kcn	0.972586278	1.05 (0.97, 1.13)
1944	RGS6	14	rs746567626	72501121	C	CT	100775	4382	0.87	0.253233182	signalling	0.972586278	1.07 (0.95, 1.21)
1945	KCNB1	20	rs9636516	48007200	A	G	104177	4570	0.36	0.25324859	kcn	0.972586278	0.95 (0.88, 1.03)
1946	KCNS2	8	rs3802197	99441904	T	G	105627	4632	0.78	0.25356049	kcn	0.972586278	1.06 (0.96, 1.18)
1947	RGS7	1	rs628208	241170977	G	A	105627	4632	0.53	0.253831357	signalling	0.972586278	1.05 (0.96, 1.15)
1948	KCND3	1	rs76437699	112388532	TC	T	105047	4611	0.13	0.254244974	kcn	0.972586278	0.93 (0.82, 1.05)
1949	KCNH8	3	rs150952794	19528389	C	T	104951	4602	0.01	0.25431956	kcn	0.972586278	0.63 (0.28, 1.40)
1950	RGS5	1	rs73024746	163140761	C	T	103678	4530	0.28	0.254349232	signalling	0.972586278	0.95 (0.86, 1.04)
1951	KCND2	7	rs10488288	120041843	T	C	105627	4632	0.02	0.254445396	kcn	0.972586278	0.74 (0.45, 1.24)
1952	RGS7	1	rs140906233	241426196	G	C	105351	4621	0.01	0.254495348	signalling	0.972586278	0.74 (0.44, 1.24)
1953	KCNA6	12	rs41276718	4922590	T	C	103563	4542	0.03	0.254755943	kcn	0.972586278	0.84 (0.63, 1.13)
1954	KCND2	7	rs143329826	120397644	A	G	105480	4624	0.01	0.254770956	kcn	0.972586278	1.20 (0.87, 1.66)
1955	RGS7	1	rs184194937	241116987	C	T	103823	4558	0.01	0.254905264	signalling	0.972586278	0.76 (0.47, 1.22)
1956	GNA14	9	rs12336074	80235875	T	G	105435	4625	0.07	0.25507549	signalling	0.972586278	0.90 (0.76, 1.08)
1957	CHRNA3	15	rs76152270	78918804	T	C	105627	4632	0.02	0.25512565	receptor	0.972586278	0.80 (0.54, 1.18)
1958	RGS7	1	rs77619748	241404610	C	G	104837	4601	0.02	0.255231918	signalling	0.972586278	1.13 (0.91, 1.41)
1959	CHRNA7	15	rs117607568	32414984	G	C	105627	4632	0.02	0.255277677	receptor	0.972586278	0.84 (0.62, 1.13)
1960	KCNC4	1	rs45445195	110744874	A	G	102496	4483	0.02	0.255299743	kcn	0.972586278	0.84 (0.62, 1.13)
1961	CHRM2	7	rs116999420	136628870	C	G	104574	4596	0.03	0.25538857	receptor	0.972586278	1.11 (0.92, 1.34)
1962	KCNQ4	1	rs182489437	41268102	C	G	105494	4618	0.03	0.255476069	kcn	0.972586278	1.11 (0.93, 1.34)
1963	RGS2	1	rs186674640	192774145	A	T	105064	4611	0.02	0.255620487	signalling	0.972586278	0.86 (0.66, 1.12)
1964	KCND2	7	rs79671838	120171210	G	T	105627	4632	0.01	0.255748743	kcn	0.972586278	0.83 (0.59, 1.15)
1965	KCNQ1	11	rs74434245	2492296	A	G	102731	4514	0.01	0.255770346	kcn	0.972586278	0.75 (0.46, 1.23)
1966	KCNB1	20	rs763846290	48033884	C	CT	105092	4610	0.34	0.255930674	kcn	0.972586278	1.05 (0.97, 1.14)
1967	CHRNB4	15	rs13329271	78914230	C	A	105239	4613	0.22	0.255967668	receptor	0.972586278	1.05 (0.97, 1.14)
1968	KCNB2	8	rs57000266	73469376	T	C	105439	4626	0.03	0.256117656	kcn	0.972586278	0.84 (0.63, 1.13)
1969	CHRM3	1	rs491905	239977195	T	C	102512	4506	0.98	0.256502379	receptor	0.972586278	1.20 (0.88, 1.64)
1970	KCNQ3	8	rs2469618	133148011	A	G	103813	4556	0.48	0.256571044	kcn	0.972586278	1.04 (0.97, 1.12)
1971	CHRM3	1	rs55880438	239703151	G	A	105561	4629	0.05	0.256609776	receptor	0.972586278	0.91 (0.76, 1.07)
1972	KCND2	7	rs17347636	120202286	C	T	104338	4576	0.08	0.256622601	kcn	0.972586278	0.91 (0.77, 1.07)
1973	RGS6	14	14:72787334_CTT_C	72787334	C	CTT	105403	4619	0.03	0.256717645	signalling	0.972586278	0.82 (0.57, 1.16)
1974	CHRM3	1	rs11577106	240021699	A	G	105627	4632	0.09	0.256730994	receptor	0.972586278	0.91 (0.78, 1.07)
1975	KCNQ2	20	rs6010927	62029711	A	G	101317	4452	0.26	0.256905936	kcn	0.972586278	1.05 (0.97, 1.14)
1976	RGS6	14	rs146581520	73015978	T	C	104827	4602	0.02	0.25700031	signalling	0.972586278	1.17 (0.89, 1.53)
1977	CHRM1	11	rs72931338	62688445	T	C	105627	4632	0.01	0.25703059	receptor	0.972586278	1.14 (0.91, 1.42)
1978	KCNQ1	11	rs163182	2844216	C	G	105039	4601	0.46	0.257093142	kcn	0.972586278	1.05 (0.97, 1.14)
1979	DOK7	4	rs200656762	3497520	CG	C	104461	4590	0.02	0.25709493	nmj	0.972586278	1.14 (0.91, 1.44)
1980	KCNH1	1	rs80085912	211035376	T	C	105627	4632	0.03	0.257217245	kcn	0.972586278	0.85 (0.65, 1.12)
1981	RGS10	10	rs79228572	121273366	A	G	104583	4595	0.04	0.257288561	signalling	0.972586278	0.90 (0.74, 1.08)
1982	RGS4	1	rs12041948	163037330	C	T	103422	4530	0.09	0.257346152	signalling	0.972586278	0.92 (0.80, 1.06)
1983	KCNA6	12	rs34150059	4964809	C	A	105627	4632	0.04	0.257364982	kcn	0.972586278	0.88 (0.70, 1.10)
1984	KCNQ5	6	rs114519936	73554868	A	G	105627	4632	0.04	0.257425648	kcn	0.972586278	0.86 (0.67, 1.11)
1985	GRK5	10	rs11282757	121134284	GCAGACCCCT	G	102381	4488	0.38	0.257651299	signalling	0.972586278	1.05 (0.97, 1.14)
1986	CHRND, CHRNG	2	rs1656388	233406804	C	G	101638	4452	0.84	0.257733649	receptor	0.972586278	1.07 (0.95, 1.20)
1987	KCNQ3	8	rs10092250	133195856	T	G	102040	4472	0.6	0.257923614	kcn	0.972586278	0.96 (0.89, 1.03)
1988	RGS6	14	rs56067914	72421893	C	A	104960	4600	0.32	0.25798279	signalling	0.972586278	0.96 (0.88, 1.03)
1989	RGS3	9	rs117328317	116356631	A	G	105627	4632	0.02	0.258088621	signalling	0.972586278	0.83 (0.60, 1.15)
1990	KCNQ3	8	rs62519573	133185963	T	C	103994	4566	0.14	0.258106877	kcn	0.972586278	1.06 (0.96, 1.18)
1991	KCNC3	19	rs74790091	50805948	A	G	101905	4456	0.22	0.258277565	kcn	0.972586278	0.94 (0.86, 1.04)
1992	AGRN	1	rs115170833	969773	T	C	104374	4574	0.02	0.258283674	nmj	0.972586278	1.12 (0.92, 1.37)
1993	CHRNA4	20	rs75743732	61999390	T	C	105627	4632	0.04	0.258353343	receptor	0.972586278	0.89 (0.73, 1.09)
1994	RGS6	14	rs4903004	72722732	A	C	104638	4586	0.57	0.258521133	signalling	0.972586278	1.05 (0.97, 1.14)
1995	KCNH1	1	1:210851693_CT_C	210851693	C	CT	103860	4541	0.2	0.258620113	kcn	0.972586278	0.94 (0.85, 1.04)
1996	AGRN	1	rs3813193	998501	C	G	106203	4646	0.15	0.25875179	nmj	0.972586278	0.93 (0.81, 1.06)
1997	KCNH8	3	rs139190625	19395687	A	G	105426	4623	0.02	0.258841889	kcn	0.972586278	1.13 (0.91, 1.41)
1998	KCNQ1	11	rs163170	2821427	T	C	103407	4535	0.77	0.259231345	kcn	0.972586278	0.95 (0.87, 1.04)
[truncated: 5,564 more rows]
